# Supplementary material for: The Herniosina story continues in the Mediterranean: H.calabra sp. nov. from Calabria and H.erymantha Roháček, new female from the Peloponnese (Diptera, Sphaeroceridae)
Source: Zookeys. 2021 Oct 11;1061:165–90. doi: 10.3897/zookeys.1061.72235 (PMC8523498; doi:10.3897/zookeys.1061.72235)
Supplement: XML Treatment for Herniosina calabra [file zookeys.1061.72235-treatment1.xml]

<!DOCTYPE tp:taxon-treatment
  PUBLIC "-//TaxonX//DTD Taxonomic Treatment Publishing DTD v0 20100105//EN" "tax-treatment-NSO.dtd">
<tp:taxon-treatment xmlns:tp="http://www.plazi.org/taxpub"><tp:treatment-meta><kwd-group><label>Taxon classification</label><kwd><named-content xmlns:xlink="http://www.w3.org/1999/xlink" content-type="kingdom">Animalia</named-content></kwd><kwd><named-content xmlns:xlink="http://www.w3.org/1999/xlink" content-type="order">Diptera</named-content></kwd><kwd><named-content xmlns:xlink="http://www.w3.org/1999/xlink" content-type="family">Sphaeroceridae</named-content></kwd></kwd-group><mixed-citation publication-type="journal"><person-group><name><surname>Roháček</surname><given-names>Jindřich</given-names></name></person-group><article-title>The <italic><tp:taxon-name><tp:taxon-name-part taxon-name-part-type="genus" reg="Herniosina">Herniosina</tp:taxon-name-part></tp:taxon-name></italic> story continues in the Mediterranean: <italic><tp:taxon-name><tp:taxon-name-part taxon-name-part-type="genus" reg="Herniosina">H.</tp:taxon-name-part><tp:taxon-name-part taxon-name-part-type="species" reg="calabra">calabra</tp:taxon-name-part></tp:taxon-name></italic> sp. nov. from Calabria and <italic><tp:taxon-name><tp:taxon-name-part taxon-name-part-type="genus" reg="Herniosina">H.</tp:taxon-name-part><tp:taxon-name-part taxon-name-part-type="species" reg="erymantha">erymantha</tp:taxon-name-part></tp:taxon-name></italic> Roháček, new female from the Peloponnese (<tp:taxon-name><tp:taxon-name-part taxon-name-part-type="order">Diptera</tp:taxon-name-part></tp:taxon-name>, <tp:taxon-name><tp:taxon-name-part taxon-name-part-type="family">Sphaeroceridae</tp:taxon-name-part></tp:taxon-name>)</article-title><source>Zookeys</source><day>11</day><month>10</month><year>2021</year><volume>1061</volume><fpage>165</fpage><lpage>190</lpage><pub-id pub-id-type="doi">10.3897/zookeys.1061.72235</pub-id></mixed-citation></tp:treatment-meta><tp:nomenclature><tp:taxon-name>
            <object-id xmlns:xlink="http://www.w3.org/1999/xlink" content-type="arpha" xlink:type="simple">4941A937-C08F-5C7C-8122-0F04AE84F135</object-id>
            <tp:taxon-name-part taxon-name-part-type="genus" reg="Herniosina">Herniosina</tp:taxon-name-part>
            <tp:taxon-name-part taxon-name-part-type="species" reg="calabra">calabra</tp:taxon-name-part>
            <object-id xmlns:xlink="http://www.w3.org/1999/xlink" content-type="zoobank" xlink:type="simple">http://zoobank.org/54BE995C-8C1C-4A16-A968-9EF47B986734</object-id>
          </tp:taxon-name><tp:taxon-status xmlns:xlink="http://www.w3.org/1999/xlink" xlink:type="simple">sp. nov.</tp:taxon-status><xref ref-type="fig" rid="F1">Figs 1</xref><xref ref-type="fig" rid="F2">, 2</xref><xref ref-type="fig" rid="F3">, 3–7</xref><xref ref-type="fig" rid="F4">, 8–13</xref><xref ref-type="fig" rid="F5">, 14</xref><xref ref-type="fig" rid="F6">, 15–20</xref></tp:nomenclature><tp:treatment-sec sec-type="type material" id="SECID0EAIAE"><title>Type material.</title><p><bold><italic>Holotype</italic></bold> ♂ labelled: “ITALY: W Calabria: Serre Calabresi Mts, Mongiana 2.4 km N, <named-content xmlns:xlink="http://www.w3.org/1999/xlink" content-type="dwc:verbatimCoordinates" xlink:type="simple"><named-content content-type="geo-json" specific-use="{&#34;type&#34;:&#34;Point&#34;,&#34;coordinates&#34;:[16.318333,38.534722]}" id="NCID0EOIAE" xlink:type="simple">38°32'05"N, 16°19'06"E</named-content></named-content> “, ”1000 m, 25.5.2018, in tufts of <italic><tp:taxon-name><tp:taxon-name-part taxon-name-part-type="genus" reg="Juncus">Juncus</tp:taxon-name-part></tp:taxon-name></italic> in alder forest, J. Roháček leg.“, ”Holotypus ♂ <italic><tp:taxon-name><tp:taxon-name-part taxon-name-part-type="genus" reg="Herniosina">Herniosina</tp:taxon-name-part><tp:taxon-name-part taxon-name-part-type="species" reg="calabra">calabra</tp:taxon-name-part></tp:taxon-name></italic> sp. n., J. Roháček det. 2021“ (red label). The specimen is dry-mounted on pinned triangular card, intact (<abbrev xmlns:xlink="http://www.w3.org/1999/xlink" content-type="institution" xlink:title="Slezské zemské muzeum, Opava, Czech Republic" id="ABBRID0EFJAE" xlink:type="simple">SMOC</abbrev> 06/001/2018-1, Fig. <xref ref-type="fig" rid="F1">1</xref>). <bold><italic>Paratypes</italic></bold>: 8♂ 12♀ with same locality labels but with ”Paratypus [♂ or ♀], <italic><tp:taxon-name><tp:taxon-name-part taxon-name-part-type="genus" reg="Herniosina">Herniosina</tp:taxon-name-part><tp:taxon-name-part taxon-name-part-type="species" reg="calabra">calabra</tp:taxon-name-part></tp:taxon-name></italic> sp. n., J. Roháček det. 2021“ yellow labels; 3♂ 3♀ paratypes with abdomen detached, genitalia dissected and all removed parts preserved in glycerine in coalesced plastic tube pinned below the specimen, 1♂ with wing removed for photography and also preserved in glycerine in pinned plastic tube below the specimen (<abbrev xmlns:xlink="http://www.w3.org/1999/xlink" content-type="institution" xlink:title="Slezské zemské muzeum, Opava, Czech Republic" id="ABBRID0E2JAE" xlink:type="simple">SMOC</abbrev> 06/001/2018-2 – 06/001/2018-21).</p><fig id="F1" position="float" orientation="portrait"><object-id xmlns:xlink="http://www.w3.org/1999/xlink" content-type="doi" xlink:type="simple">10.3897/zookeys..72235.figure1</object-id><object-id xmlns:xlink="http://www.w3.org/1999/xlink" content-type="arpha" xlink:type="simple">638BA357-C0C4-5AC1-8A61-2DD7D6CDBE2D</object-id><label>Figure 1.</label><caption><p><italic><tp:taxon-name><tp:taxon-name-part taxon-name-part-type="genus" reg="Herniosina">Herniosina</tp:taxon-name-part><tp:taxon-name-part taxon-name-part-type="species" reg="calabra">calabra</tp:taxon-name-part></tp:taxon-name></italic> sp. nov., male laterally (holotype). Body length ~ 2.3 mm.</p></caption><graphic xmlns:xlink="http://www.w3.org/1999/xlink" xlink:href="zookeys-1061-165-g001.jpg" position="float" orientation="portrait" xlink:type="simple" id="oo_597997.jpg"><uri content-type="original_file" xlink:type="simple">https://binary.pensoft.net/fig/597997</uri></graphic></fig></tp:treatment-sec><tp:treatment-sec sec-type="etymology" id="SECID0EXKAE"><title>Etymology.</title><p>The name of the new species is an adjective derived from Calabria (a region in southern Italy) where the type locality of the new species is situated.</p></tp:treatment-sec><tp:treatment-sec sec-type="description" id="SECID0E3KAE"><title>Description.</title><p><bold>Male</bold> (Fig. <xref ref-type="fig" rid="F1">1</xref>). Total body length 2.06–2.46 mm; general colour blackish brown with mostly very sparse dark greyish brown microtomentum, hence body relatively shining. <bold><italic>Head</italic></bold> blackish brown to brown, lightest on gena. Frons blackish brown posteriorly to brown anteriorly, sparsely microtomentose and largely shining. Occiput blackish brown to black with sparse dark greyish brown microtomentum. Orbits, interfrontalia (very narrow, poorly delimited) and ocellar triangle also greyish brown to dark grey (orbits) microtomentose and duller than rest of frons; frontal triangle relatively narrow, glabrous and shining. Cephalic chaetotaxy: <abbrev xmlns:xlink="http://www.w3.org/1999/xlink" xlink:title="postvertical (seta)" id="ABBRID0ELLAE" xlink:type="simple">pvt</abbrev> absent, only minute adpressed postocellar setulae behind ocellar triangle; <abbrev xmlns:xlink="http://www.w3.org/1999/xlink" xlink:title="outer occipital (seta)" id="ABBRID0EPLAE" xlink:type="simple">occe</abbrev> distinctly shorter than <abbrev xmlns:xlink="http://www.w3.org/1999/xlink" xlink:title="inner occipital (seta)" id="ABBRID0ETLAE" xlink:type="simple">occi</abbrev>, the latter ~ 2/3 length of <abbrev xmlns:xlink="http://www.w3.org/1999/xlink" xlink:title="outer vertical (seta)" id="ABBRID0EXLAE" xlink:type="simple">vte</abbrev>; <abbrev xmlns:xlink="http://www.w3.org/1999/xlink" xlink:title="inner vertical (seta)" id="ABBRID0E2LAE" xlink:type="simple">vti</abbrev> longest among frontal setae, <abbrev xmlns:xlink="http://www.w3.org/1999/xlink" xlink:title="outer vertical (seta)" id="ABBRID0E6LAE" xlink:type="simple">vte</abbrev> and <abbrev xmlns:xlink="http://www.w3.org/1999/xlink" xlink:title="ocellar (seta)" id="ABBRID0EDMAE" xlink:type="simple">oc</abbrev> slightly shorter than <abbrev xmlns:xlink="http://www.w3.org/1999/xlink" xlink:title="inner vertical (seta)" id="ABBRID0EHMAE" xlink:type="simple">vti</abbrev>; two strongly exclinate and closely situated <abbrev xmlns:xlink="http://www.w3.org/1999/xlink" xlink:title="fronto-orbital (seta)" id="ABBRID0ELMAE" xlink:type="simple">ors</abbrev>, posterior longer than anterior and both distinctly shorter than <abbrev xmlns:xlink="http://www.w3.org/1999/xlink" xlink:title="ocellar (seta)" id="ABBRID0EPMAE" xlink:type="simple">oc</abbrev>; 4 to (usually) 5 relatively short <abbrev xmlns:xlink="http://www.w3.org/1999/xlink" xlink:title="interfrontal (seta)" id="ABBRID0ETMAE" xlink:type="simple">ifr</abbrev>, 1 or 2 middle pairs slightly longer than others; 4 very minute <abbrev xmlns:xlink="http://www.w3.org/1999/xlink" xlink:title="additional (setulae) on frons" id="ABBRID0EXMAE" xlink:type="simple">ads</abbrev> inside and below <abbrev xmlns:xlink="http://www.w3.org/1999/xlink" xlink:title="fronto-orbital (seta)" id="ABBRID0E2MAE" xlink:type="simple">ors</abbrev>; g weak, hardly longer than anterior peristomal seta; <abbrev xmlns:xlink="http://www.w3.org/1999/xlink" xlink:title="vibrissa" id="ABBRID0E6MAE" xlink:type="simple">vi</abbrev> long, ~ as long as <abbrev xmlns:xlink="http://www.w3.org/1999/xlink" xlink:title="inner vertical (seta)" id="ABBRID0EDNAE" xlink:type="simple">vti</abbrev>. Frontal lunule short, wide, basally brown as anterior margin of frons, apically darkened. Face with cavities below antennae dark brown to black, shining despite sparse greyish microtomentum; medial carina distinct although slightly elevated. Gena high, brown in anterior half, blackish brown posteriorly, sparsely grey microtomentose. Eye relatively small; its longest diameter ~ 1.9 × as long as smallest genal height. Antenna relatively long, black or 3<sup>rd</sup> segment blackish brown; 3<sup>rd</sup> segment distinctly tapered apically both in dorsal and lateral view, with cilia on apex as long as those longest on arista. Arista long, ~ 3.8 × as long as antenna, in basal 1/4 short ciliate, otherwise moderately long ciliate.</p><p><bold><italic>Thorax</italic></bold> dark brown to black, mesonotum relatively shining because of sparse microtomentum, pleuron more densely microtomentose and duller (Fig. <xref ref-type="fig" rid="F1">1</xref>). Some sutures between pleural sclerites pale brown. Scutellum relatively large and long, rounded triangular, with dorsal surface flat and finely microsculptured, duller than mesonotum. Thoracic chaetotaxy: 2 <abbrev xmlns:xlink="http://www.w3.org/1999/xlink" xlink:title="humeral (= postpronotal) (seta)" id="ABBRID0EWNAE" xlink:type="simple">hu</abbrev> but internal reduced to microseta; 2 postsutural <abbrev xmlns:xlink="http://www.w3.org/1999/xlink" xlink:title="dorsocentral (seta)" id="ABBRID0E1NAE" xlink:type="simple">dc</abbrev>, anterior short and weak (only 2 × longer than <abbrev xmlns:xlink="http://www.w3.org/1999/xlink" xlink:title="dorsocentral (seta)" id="ABBRID0E5NAE" xlink:type="simple">dc</abbrev> microsetae), posterior strong, ~ as long as or slightly shorter than basal <abbrev xmlns:xlink="http://www.w3.org/1999/xlink" xlink:title="scutellar (seta)" id="ABBRID0ECOAE" xlink:type="simple">sc</abbrev>; 8–10 rows of <abbrev xmlns:xlink="http://www.w3.org/1999/xlink" xlink:title="acrostichal (seta)" id="ABBRID0EGOAE" xlink:type="simple">ac</abbrev> microsetae on suture; medial prescutellar <abbrev xmlns:xlink="http://www.w3.org/1999/xlink" xlink:title="acrostichal (seta)" id="ABBRID0EKOAE" xlink:type="simple">ac</abbrev> pair somewhat prolonged and thickened but shorter than anterior <abbrev xmlns:xlink="http://www.w3.org/1999/xlink" xlink:title="dorsocentral (seta)" id="ABBRID0EOOAE" xlink:type="simple">dc</abbrev>; 2 strong <abbrev xmlns:xlink="http://www.w3.org/1999/xlink" xlink:title="scutellar (seta)" id="ABBRID0ESOAE" xlink:type="simple">sc</abbrev>, basal slightly longer than scutellum, apical (longest thoracic seta) ~ 1.5 × as long as basal; only 1 <abbrev xmlns:xlink="http://www.w3.org/1999/xlink" xlink:title="sternopleural (= katepisternal) (seta)" id="ABBRID0EWOAE" xlink:type="simple">stpl</abbrev> because anterior <abbrev xmlns:xlink="http://www.w3.org/1999/xlink" xlink:title="sternopleural (= katepisternal) (seta)" id="ABBRID0E1OAE" xlink:type="simple">stpl</abbrev> reduced to hardly discernible microseta.</p><p><bold><italic>Legs</italic></bold> dark brown, coxae, trochanters, knees and tarsi brown to pale brown. f<sub>1</sub> with sparse and relatively short setae in posterodorsal and posteroventral rows. f<sub>2</sub> with a row of 4–6 curved but relatively short ventral setae in basal third (Fig. <xref ref-type="fig" rid="F3">5</xref>) in addition to the usual fine basal seta; t<sub>2</sub> ventrally with a long row of small dense spines terminated by a strongly reduced <abbrev xmlns:xlink="http://www.w3.org/1999/xlink" xlink:title="ventroapical seta on t2" id="ABBRID0EPPAE" xlink:type="simple">va</abbrev> seta (markedly shorter than anteroapical seta), see Fig. <xref ref-type="fig" rid="F3">5</xref>; dorsal chaetotaxy of t<sub>2</sub> as in congeners including relatively variable-in-length posterodorsal seta in apical fourth (Fig. <xref ref-type="fig" rid="F3">4</xref>). t<sub>2</sub> : mt<sub>2</sub> = 1.91–2.02.</p><p><bold><italic>Wing</italic></bold> (Fig. <xref ref-type="fig" rid="F2">2</xref>) with pale brownish membrane and pale brown to blackish brown veins. C hardly produced beyond apex of R<sub>4+5</sub>. R<sub>2+3</sub> slightly sinuate to straight but apically distinctly upcurved to C; R<sub>4+5</sub> sinuate but with apical half almost straight. Discal cell (<abbrev xmlns:xlink="http://www.w3.org/1999/xlink" xlink:title="discal medial cell" id="ABBRID0ESQAE" xlink:type="simple">dm</abbrev>) variable, relatively short to medium long, distally more or less tapered, usually with small process of M beyond <abbrev xmlns:xlink="http://www.w3.org/1999/xlink" xlink:title="discal medial-cubital (= posterior, tp) cross-vein" id="ABBRID0EWQAE" xlink:type="simple">dm-cu</abbrev> (venal fold of M continuing this process usually well visible); posterior outer corner of <abbrev xmlns:xlink="http://www.w3.org/1999/xlink" xlink:title="discal medial cell" id="ABBRID0E1QAE" xlink:type="simple">dm</abbrev> cell obtuse-angled, often with small to minute process of CuA<sub>1</sub> beyond <abbrev xmlns:xlink="http://www.w3.org/1999/xlink" xlink:title="discal medial-cubital (= posterior, tp) cross-vein" id="ABBRID0EARAE" xlink:type="simple">dm-cu</abbrev>, rarely rounded (1 specimen). A<sub>1</sub> slightly sinuate; anal lobe well developed; alula narrow but not acute. Wing measurements: length 1.88–2.32 mm, width 0.77–0.97 mm, C-index = 0.87–1.17, rm\<abbrev xmlns:xlink="http://www.w3.org/1999/xlink" xlink:title="discal medial-cubital (= posterior, tp) cross-vein" id="ABBRID0EGRAE" xlink:type="simple">dm-cu</abbrev> : <abbrev xmlns:xlink="http://www.w3.org/1999/xlink" xlink:title="discal medial-cubital (= posterior, tp) cross-vein" id="ABBRID0EKRAE" xlink:type="simple">dm-cu</abbrev> = 2.87–3.67. Haltere with dirty yellow stem and dark brown knob.</p><fig id="F2" position="float" orientation="portrait"><object-id xmlns:xlink="http://www.w3.org/1999/xlink" content-type="doi" xlink:type="simple">10.3897/zookeys..72235.figure2</object-id><object-id xmlns:xlink="http://www.w3.org/1999/xlink" content-type="arpha" xlink:type="simple">281518FB-7621-55FA-8810-4AEFA6E86998</object-id><label>Figure 2.</label><caption><p><italic><tp:taxon-name><tp:taxon-name-part taxon-name-part-type="genus" reg="Herniosina">Herniosina</tp:taxon-name-part><tp:taxon-name-part taxon-name-part-type="species" reg="calabra">calabra</tp:taxon-name-part></tp:taxon-name></italic> sp. nov., wing (male paratype). Wing length ~ 2.1 mm.</p></caption><graphic xmlns:xlink="http://www.w3.org/1999/xlink" xlink:href="zookeys-1061-165-g002.jpg" position="float" orientation="portrait" xlink:type="simple" id="oo_597998.jpg"><uri content-type="original_file" xlink:type="simple">https://binary.pensoft.net/fig/597998</uri></graphic></fig><p><bold><italic>Abdomen</italic></bold> blackish brown to black, with only some postabdominal sclerites brown. Preabdominal terga (Figs <xref ref-type="fig" rid="F1">1</xref>, <xref ref-type="fig" rid="F3">3</xref>) large, shining, with only scarce greyish microtomentum, mostly sparsely and shortly setose (but with setae more numerous than in <italic><tp:taxon-name><tp:taxon-name-part taxon-name-part-type="genus" reg="Herniosina">H.</tp:taxon-name-part><tp:taxon-name-part taxon-name-part-type="species" reg="erymantha">erymantha</tp:taxon-name-part></tp:taxon-name></italic>). T1+2 longest abdominal tergum. T4 distinctly longer than T3; T5 enlarged, although less than that of <italic><tp:taxon-name><tp:taxon-name-part taxon-name-part-type="genus" reg="Herniosina">H.</tp:taxon-name-part><tp:taxon-name-part taxon-name-part-type="species" reg="bequaerti">bequaerti</tp:taxon-name-part></tp:taxon-name></italic>, and postabdomen strongly down-curved (Fig. <xref ref-type="fig" rid="F3">3</xref>). T4 with 1 long seta in each posterior corner; T5 with 4–6 long setae at posterior margin (Fig. <xref ref-type="fig" rid="F3">3</xref>). Preabdominal sterna modified similarly as in relatives but differing in detail (Figs <xref ref-type="fig" rid="F3">3</xref>, <xref ref-type="fig" rid="F3">6</xref>): S1+2 strongly bulging (Fig. <xref ref-type="fig" rid="F3">3</xref>) and anteromedially narrowly desclerotised, appearing incised (Fig. <xref ref-type="fig" rid="F3">6</xref>); S3 and S4 deeply anteriorly emarginate due to enlarged posterolateral lobes (Fig. <xref ref-type="fig" rid="F3">6</xref>); however, these lobes can be smaller (weakly developed) in the smallest specimens; S1+2, S3 and S4 with sparse setae, largely at posterior and lateral margins; S1+2 and S3 with only 1 medial pair of setae long; S4 with 2 pairs of long setae at posterior margin. S5 (Fig. <xref ref-type="fig" rid="F3">7</xref>) reduced (shortened) and transversely strip-shaped, with pale-pigmented setose lateral parts as in relatives but with darker medial part provided with a long, somewhat flattened (in lateral view slightly bent, see Figs <xref ref-type="fig" rid="F3">3</xref>, <xref ref-type="fig" rid="F12">36</xref>) and deeply forked process carrying 2 or 3 setulae on apex of each digitiform lobe (Fig. <xref ref-type="fig" rid="F3">7</xref>). S6 and S7 coalesced to a complex asymmetrical sclerite hidden under T5 and S8 on left side of postabdomen, narrow ventrally and dorsally but laterally dilated and provided with several flat, keel-like internal lobes (Fig. <xref ref-type="fig" rid="F3">3</xref>). S8 as long as T5, somewhat tapered posteriorly, with 2 pairs of setulae and with a distinct slit left laterally, the margins of which terminate in 2 slender dark-pigmented digitiform lobes (see Fig. <xref ref-type="fig" rid="F3">3</xref>).</p><fig id="F3" position="float" orientation="portrait"><object-id xmlns:xlink="http://www.w3.org/1999/xlink" content-type="doi" xlink:type="simple">10.3897/zookeys..72235.figures3-7</object-id><object-id xmlns:xlink="http://www.w3.org/1999/xlink" content-type="arpha" xlink:type="simple">3584CD0F-6B9E-519D-9B59-2A0496F9B3E4</object-id><label>Figures 3–7.</label><caption><p><italic><tp:taxon-name><tp:taxon-name-part taxon-name-part-type="genus" reg="Herniosina">Herniosina</tp:taxon-name-part><tp:taxon-name-part taxon-name-part-type="species" reg="calabra">calabra</tp:taxon-name-part></tp:taxon-name></italic> sp. nov. (male paratype). <bold>3</bold> Abdomen, laterally <bold>4</bold> mid tibia, dorsally <bold>5</bold> mid femur and tibia, anteriorly <bold>6</bold> preabdominal sterna, ventrally <bold>7</bold> S5, ventrally. Abbreviations: <abbrev xmlns:xlink="http://www.w3.org/1999/xlink" xlink:title="cercus" id="ABBRID0E3VAE" xlink:type="simple">ce</abbrev> – cercus, <abbrev xmlns:xlink="http://www.w3.org/1999/xlink" xlink:title="epandrium" id="ABBRID0EAWAE" xlink:type="simple">ep</abbrev> – epandrium, <abbrev xmlns:xlink="http://www.w3.org/1999/xlink" xlink:title="gonostylus" id="ABBRID0EEWAE" xlink:type="simple">gs</abbrev> – gonostylus, S – sternum, T – tergum. Scale bars: 0.2 mm (<bold>3, 6</bold>); 0.3 mm (<bold>4, 5</bold>); 0.1 mm (<bold>7</bold>).</p></caption><graphic xmlns:xlink="http://www.w3.org/1999/xlink" xlink:href="zookeys-1061-165-g003.jpg" position="float" orientation="portrait" xlink:type="simple" id="oo_597999.jpg"><uri content-type="original_file" xlink:type="simple">https://binary.pensoft.net/fig/597999</uri></graphic></fig><p><bold><italic>Genitalia</italic>.</bold> Epandrium (Figs <xref ref-type="fig" rid="F4">8</xref>, <xref ref-type="fig" rid="F4">9</xref>) slightly longer but narrower than that of <italic><tp:taxon-name><tp:taxon-name-part taxon-name-part-type="genus" reg="Herniosina">H.</tp:taxon-name-part><tp:taxon-name-part taxon-name-part-type="species" reg="erymantha">erymantha</tp:taxon-name-part></tp:taxon-name></italic> although also angular dorsolaterally (see Fig. <xref ref-type="fig" rid="F4">9</xref>), with a group of longer and stronger setae laterally and lateroventrally (posterior seta longest and most robust) and also dorsolaterally with 1 longer seta (as in <italic><tp:taxon-name><tp:taxon-name-part taxon-name-part-type="genus" reg="Herniosina">H.</tp:taxon-name-part><tp:taxon-name-part taxon-name-part-type="species" reg="bequaerti">bequaerti</tp:taxon-name-part></tp:taxon-name></italic>). Anal fissure narrower than high (Fig. <xref ref-type="fig" rid="F4">9</xref>), suboval, thus more resembling that of <italic><tp:taxon-name><tp:taxon-name-part taxon-name-part-type="genus" reg="Herniosina">H.</tp:taxon-name-part><tp:taxon-name-part taxon-name-part-type="species" reg="bequaerti">bequaerti</tp:taxon-name-part></tp:taxon-name></italic>. Cerci fused with epandrium, each posteroventrally projecting in 2 processes most similar to those of <italic><tp:taxon-name><tp:taxon-name-part taxon-name-part-type="genus" reg="Herniosina">H.</tp:taxon-name-part><tp:taxon-name-part taxon-name-part-type="species" reg="erymantha">erymantha</tp:taxon-name-part></tp:taxon-name></italic>: one (more anterior) robust, almost as long as gonostylus and distally slightly dilated and bearing 1 long seta in addition to series of microsetulae, the other (posterior and more medial) short, lengthwise conical, and bare (Figs <xref ref-type="fig" rid="F4">8</xref>, <xref ref-type="fig" rid="F4">9</xref>). Anterior process of cercus differing from that of <italic><tp:taxon-name><tp:taxon-name-part taxon-name-part-type="genus" reg="Herniosina">H.</tp:taxon-name-part><tp:taxon-name-part taxon-name-part-type="species" reg="erymantha">erymantha</tp:taxon-name-part></tp:taxon-name></italic> in having distal half distinctly bent out (see Fig. <xref ref-type="fig" rid="F4">9</xref>). Medandrium low, somewhat reduced and connected by long internal arms with gonostyli (Fig. <xref ref-type="fig" rid="F4">9</xref>), and posteromedially fused with cerci. Hypandrium with long (though shorter than in <italic><tp:taxon-name><tp:taxon-name-part taxon-name-part-type="genus" reg="Herniosina">H.</tp:taxon-name-part><tp:taxon-name-part taxon-name-part-type="species" reg="bequaerti">bequaerti</tp:taxon-name-part></tp:taxon-name></italic> and <italic><tp:taxon-name><tp:taxon-name-part taxon-name-part-type="genus" reg="Herniosina">H.</tp:taxon-name-part><tp:taxon-name-part taxon-name-part-type="species" reg="erymantha">erymantha</tp:taxon-name-part></tp:taxon-name></italic>) and slender anteromedial rod-like apodeme (Fig. <xref ref-type="fig" rid="F4">8</xref>). Gonostylus (Figs <xref ref-type="fig" rid="F4">8</xref>, <xref ref-type="fig" rid="F4">9</xref>, <xref ref-type="fig" rid="F4">10</xref>) sub-oblong in lateral view, most resembling that of <italic><tp:taxon-name><tp:taxon-name-part taxon-name-part-type="genus" reg="Herniosina">H.</tp:taxon-name-part><tp:taxon-name-part taxon-name-part-type="species" reg="erymantha">erymantha</tp:taxon-name-part></tp:taxon-name></italic> but wider, posterodorsally bearing a distinct tooth (Fig. <xref ref-type="fig" rid="F4">10</xref>) and its slender dorsal internal process (visible on Fig. <xref ref-type="fig" rid="F4">9</xref>) short, slightly curved. Aedeagal complex (Figs <xref ref-type="fig" rid="F4">11–13</xref>) with large and long phallapodeme (as in both relatives) normally provided by large dorsal keel (as in <italic><tp:taxon-name><tp:taxon-name-part taxon-name-part-type="genus" reg="Herniosina">H.</tp:taxon-name-part><tp:taxon-name-part taxon-name-part-type="species" reg="bequaerti">bequaerti</tp:taxon-name-part></tp:taxon-name></italic>). However, size of phallapodeme and its keel can be reduced in small specimens. Aedeagus most similar to that of <italic><tp:taxon-name><tp:taxon-name-part taxon-name-part-type="genus" reg="Herniosina">H.</tp:taxon-name-part><tp:taxon-name-part taxon-name-part-type="species" reg="bequaerti">bequaerti</tp:taxon-name-part></tp:taxon-name></italic> because distiphallus is short, with both lateral lobes and an unpaired ventral process short (Figs <xref ref-type="fig" rid="F4">11</xref>, <xref ref-type="fig" rid="F4">12</xref>). Postgonite short and robust as that of <italic><tp:taxon-name><tp:taxon-name-part taxon-name-part-type="genus" reg="Herniosina">H.</tp:taxon-name-part><tp:taxon-name-part taxon-name-part-type="species" reg="bequaerti">bequaerti</tp:taxon-name-part></tp:taxon-name></italic>, differing mainly by robust and non-curved apex (Fig. <xref ref-type="fig" rid="F4">13</xref>). Phallophore resembling those of both relatives, anteriorly rod-like but dorsoventrally flattened (cf. Figs <xref ref-type="fig" rid="F4">11</xref> and <xref ref-type="fig" rid="F4">12</xref>), posteriorly projecting ventrally and hence epiphallus-like. A minute, pale-pigmented ejacapodeme can be seen close to base of postgonites (Fig. <xref ref-type="fig" rid="F4">13</xref>).</p><fig id="F4" position="float" orientation="portrait"><object-id xmlns:xlink="http://www.w3.org/1999/xlink" content-type="doi" xlink:type="simple">10.3897/zookeys..72235.figures8-13</object-id><object-id xmlns:xlink="http://www.w3.org/1999/xlink" content-type="arpha" xlink:type="simple">A2BBDB70-6C52-5BA4-BE6A-486FA2A39DD6</object-id><label>Figures 8–13.</label><caption><p><italic><tp:taxon-name><tp:taxon-name-part taxon-name-part-type="genus" reg="Herniosina">Herniosina</tp:taxon-name-part><tp:taxon-name-part taxon-name-part-type="species" reg="calabra">calabra</tp:taxon-name-part></tp:taxon-name></italic> sp. nov. (male paratype). <bold>8</bold> Genitalia, laterally <bold>9</bold> external genitalia, caudally <bold>10</bold> gonostylus, laterally <bold>11</bold> aedeagus, dorsally <bold>12</bold> ditto, laterally <bold>13</bold> aedeagal complex, laterally. All scale bars 0.1 mm. Abbreviations: <abbrev xmlns:xlink="http://www.w3.org/1999/xlink" xlink:title="cercus" id="ABBRID0EG5AE" xlink:type="simple">ce</abbrev> – cercus, <abbrev xmlns:xlink="http://www.w3.org/1999/xlink" xlink:title="distiphallus" id="ABBRID0EK5AE" xlink:type="simple">dp</abbrev> – distiphallus, <abbrev xmlns:xlink="http://www.w3.org/1999/xlink" xlink:title="ejacapodeme" id="ABBRID0EO5AE" xlink:type="simple">ea</abbrev> – ejacapodeme, <abbrev xmlns:xlink="http://www.w3.org/1999/xlink" xlink:title="epandrium" id="ABBRID0ES5AE" xlink:type="simple">ep</abbrev> – epandrium, <abbrev xmlns:xlink="http://www.w3.org/1999/xlink" xlink:title="gonostylus" id="ABBRID0EW5AE" xlink:type="simple">gs</abbrev> – gonostylus, <abbrev xmlns:xlink="http://www.w3.org/1999/xlink" xlink:title="hypandrium" id="ABBRID0E15AE" xlink:type="simple">hy</abbrev> – hypandrium, ma – medandrium, <abbrev xmlns:xlink="http://www.w3.org/1999/xlink" xlink:title="postgonite" id="ABBRID0E55AE" xlink:type="simple">pg</abbrev> – postgonite, <abbrev xmlns:xlink="http://www.w3.org/1999/xlink" xlink:title="phallapodeme" id="ABBRID0EC6AE" xlink:type="simple">pha</abbrev> – phallapodeme, <abbrev xmlns:xlink="http://www.w3.org/1999/xlink" xlink:title="phallophore" id="ABBRID0EG6AE" xlink:type="simple">pp</abbrev> – phallophore.</p></caption><graphic xmlns:xlink="http://www.w3.org/1999/xlink" xlink:href="zookeys-1061-165-g004.jpg" position="float" orientation="portrait" xlink:type="simple" id="oo_598000.jpg"><uri content-type="original_file" xlink:type="simple">https://binary.pensoft.net/fig/598000</uri></graphic></fig><p><bold>Female</bold> (Fig. <xref ref-type="fig" rid="F5">14</xref>). Similar to male unless mentioned otherwise below. Total body length 2.10–2.78 mm. f<sub>2</sub> ventrally without curved setae, with only 1 fine basal seta; t<sub>2</sub> ventrally finely setulose and with 1 long <abbrev xmlns:xlink="http://www.w3.org/1999/xlink" xlink:title="ventroapical seta on t2" id="ABBRID0E26AE" xlink:type="simple">va</abbrev> seta (Fig. <xref ref-type="fig" rid="F6">16</xref>); anteroapical seta and all setae on dorsal surface of t<sub>2</sub> somewhat longer (Fig. <xref ref-type="fig" rid="F6">15</xref>) than in male. t<sub>2</sub> : mt<sub>2</sub> = 1.63–1.95. Wing measurements: length 1.83–2.46 mm, width 0.77–1.05 mm, C-index = 0.87–1.06, rm\<abbrev xmlns:xlink="http://www.w3.org/1999/xlink" xlink:title="discal medial-cubital (= posterior, tp) cross-vein" id="ABBRID0EOAAG" xlink:type="simple">dm-cu</abbrev> : <abbrev xmlns:xlink="http://www.w3.org/1999/xlink" xlink:title="discal medial-cubital (= posterior, tp) cross-vein" id="ABBRID0ESAAG" xlink:type="simple">dm-cu</abbrev> = 2.85–3.75. Preabdominal terga shorter, more transverse and becoming narrower posteriorly, T1+2 widest and longest and with some microtomentum, while T3–T5 almost glabrous and strongly shining; T1+2–T4 similarly setose as in male; T5 unmodified, simply trapezoidal, with setae at posterior margin shorter. Preabdominal sterna unmodified, simple, sparsely and shortly setose and distinctly brownish grey microtomentose, subshiny. S1+2 smallest and dark pigmented only in posterior half; S3–S5 subequal in length but becoming wider posteriorly or S4 as broad as S5; S3 trapezoidal (wider posteriorly); S4 and S5 transversely sub-oblong; all these sclerites blackish brown and shining.</p><fig id="F5" position="float" orientation="portrait"><object-id xmlns:xlink="http://www.w3.org/1999/xlink" content-type="doi" xlink:type="simple">10.3897/zookeys..72235.figure14</object-id><object-id xmlns:xlink="http://www.w3.org/1999/xlink" content-type="arpha" xlink:type="simple">FF11D2CD-BC20-535E-9D34-A515342B180D</object-id><label>Figure 14.</label><caption><p><italic><tp:taxon-name><tp:taxon-name-part taxon-name-part-type="genus" reg="Herniosina">Herniosina</tp:taxon-name-part><tp:taxon-name-part taxon-name-part-type="species" reg="calabra">calabra</tp:taxon-name-part></tp:taxon-name></italic> sp. nov., female laterally (paratype). Body length ~ 2.2 mm.</p></caption><graphic xmlns:xlink="http://www.w3.org/1999/xlink" xlink:href="zookeys-1061-165-g005.jpg" position="float" orientation="portrait" xlink:type="simple" id="oo_598001.jpg"><uri content-type="original_file" xlink:type="simple">https://binary.pensoft.net/fig/598001</uri></graphic></fig><p><bold><italic>Postabdomen</italic></bold> (Figs <xref ref-type="fig" rid="F6">17–19</xref>) telescopically retractable, basally (6<sup>th</sup> segment) markedly narrower than preabdomen at 5<sup>th</sup> segment. 6<sup>th</sup> segment (both T6 and S6) distinctly wider than 7<sup>th</sup> segment in contrast to those of <italic><tp:taxon-name><tp:taxon-name-part taxon-name-part-type="genus" reg="Herniosina">H.</tp:taxon-name-part><tp:taxon-name-part taxon-name-part-type="species" reg="bequaerti">bequaerti</tp:taxon-name-part></tp:taxon-name></italic>. T6 wide and short, transversely trapezoidal, with pale-pigmented anterior and (wider) posterior marginal stripe (Fig. <xref ref-type="fig" rid="F6">17</xref>), setose at lateral and posterior margins, with longest setae in posterior corners; T7 distinctly narrower than T6 and reaching farther onto lateral side (Fig. <xref ref-type="fig" rid="F6">19</xref>), with small unpigmented anteromedial area and setosity restricted to posterior margin (Fig. <xref ref-type="fig" rid="F6">17</xref>). T8 as long as T7 but dorsomedially narrowly depigmented and appearing divided into two dark sclerites (Fig. <xref ref-type="fig" rid="F6">17</xref>), in contrast to T8 of both <italic><tp:taxon-name><tp:taxon-name-part taxon-name-part-type="genus" reg="Herniosina">H.</tp:taxon-name-part><tp:taxon-name-part taxon-name-part-type="species" reg="bequaerti">bequaerti</tp:taxon-name-part></tp:taxon-name></italic> and <italic><tp:taxon-name><tp:taxon-name-part taxon-name-part-type="genus" reg="Herniosina">H.</tp:taxon-name-part><tp:taxon-name-part taxon-name-part-type="species" reg="erymantha">erymantha</tp:taxon-name-part></tp:taxon-name></italic>. T10 transversely subtriangular (Fig. <xref ref-type="fig" rid="F6">17</xref>), shorter than those of <italic><tp:taxon-name><tp:taxon-name-part taxon-name-part-type="genus" reg="Herniosina">H.</tp:taxon-name-part><tp:taxon-name-part taxon-name-part-type="species" reg="bequaerti">bequaerti</tp:taxon-name-part></tp:taxon-name></italic> and <italic><tp:taxon-name><tp:taxon-name-part taxon-name-part-type="genus" reg="Herniosina">H.</tp:taxon-name-part><tp:taxon-name-part taxon-name-part-type="species" reg="erymantha">erymantha</tp:taxon-name-part></tp:taxon-name></italic>), pigmented (darkest anterolaterally) except for posterior corner, with a pair of long setae, some fine setulae and micropubescent on almost entire surface. S6 somewhat wider, shorter (more transverse), slightly paler and more setulose than S7 (Fig. <xref ref-type="fig" rid="F6">18</xref>). S7 dark-pigmented except for posterior marginal stripe and with 4 longer and several short setae at posterior margin. S8 (Figs <xref ref-type="fig" rid="F6">18</xref>, <xref ref-type="fig" rid="F6">19</xref>) reduced, short but wider than those of <italic><tp:taxon-name><tp:taxon-name-part taxon-name-part-type="genus" reg="Herniosina">H.</tp:taxon-name-part><tp:taxon-name-part taxon-name-part-type="species" reg="bequaerti">bequaerti</tp:taxon-name-part></tp:taxon-name></italic> and <italic><tp:taxon-name><tp:taxon-name-part taxon-name-part-type="genus" reg="Herniosina">H.</tp:taxon-name-part><tp:taxon-name-part taxon-name-part-type="species" reg="erymantha">erymantha</tp:taxon-name-part></tp:taxon-name></italic>, strikingly convex at anterior margin where densely micropubescent (cf. Fig. <xref ref-type="fig" rid="F6">19</xref>), otherwise with only 6–8 short setae. S10 reduced to distinctive transverse (in ventral view sinuous) sclerite, being medially depigmented (Fig. <xref ref-type="fig" rid="F6">18</xref>) but laterally blackish brown and posterodorsally rectangularly incised (Fig. <xref ref-type="fig" rid="F6">19</xref>), which is also visible in dorsal view (Fig. <xref ref-type="fig" rid="F6">17</xref>). S10 densely micropubescent and with a few setae including 1 long pair. Spermathecae 2+1 (Fig. <xref ref-type="fig" rid="F6">20</xref>) blackish brown, pyriform with conical bases, most resembling those of <italic><tp:taxon-name><tp:taxon-name-part taxon-name-part-type="genus" reg="Herniosina">H.</tp:taxon-name-part><tp:taxon-name-part taxon-name-part-type="species" reg="erymantha">erymantha</tp:taxon-name-part></tp:taxon-name></italic>, sharing with the latter distally ringed conical bases, dark thickened apex and terminal parts of ducts of paired spermathecae connected rather far from their bodies; however, spermathecae of <italic><tp:taxon-name><tp:taxon-name-part taxon-name-part-type="genus" reg="Herniosina">H.</tp:taxon-name-part><tp:taxon-name-part taxon-name-part-type="species" reg="calabra">calabra</tp:taxon-name-part></tp:taxon-name></italic> are more robust, with wider basal conical parts. Cerci (Figs <xref ref-type="fig" rid="F6">17–19</xref>) more robust than those of <italic><tp:taxon-name><tp:taxon-name-part taxon-name-part-type="genus" reg="Herniosina">H.</tp:taxon-name-part><tp:taxon-name-part taxon-name-part-type="species" reg="bequaerti">bequaerti</tp:taxon-name-part></tp:taxon-name></italic> but much longer and narrower than those of <italic><tp:taxon-name><tp:taxon-name-part taxon-name-part-type="genus" reg="Herniosina">H.</tp:taxon-name-part><tp:taxon-name-part taxon-name-part-type="species" reg="erymantha">erymantha</tp:taxon-name-part></tp:taxon-name></italic>, each bearing 1 dorsal preapical and 1 apical setae, both very long and sinuate, apart from other shorter setosity and dense micropubescence.</p><fig id="F6" position="float" orientation="portrait"><object-id xmlns:xlink="http://www.w3.org/1999/xlink" content-type="doi" xlink:type="simple">10.3897/zookeys..72235.figures15-20</object-id><object-id xmlns:xlink="http://www.w3.org/1999/xlink" content-type="arpha" xlink:type="simple">18828188-1F0E-5E55-B2B9-927B50693CCF</object-id><label>Figures 15–20.</label><caption><p><italic><tp:taxon-name><tp:taxon-name-part taxon-name-part-type="genus" reg="Herniosina">Herniosina</tp:taxon-name-part><tp:taxon-name-part taxon-name-part-type="species" reg="calabra">calabra</tp:taxon-name-part></tp:taxon-name></italic> sp. nov., female paratypes. <bold>15</bold> Mid tibia, dorsally <bold>16</bold> ditto, anteriorly <bold>17</bold> postabdomen, dorsally <bold>18</bold> ditto, ventrally <bold>19</bold> ditto, laterally <bold>20</bold> spermathecae. Abbreviations: <abbrev xmlns:xlink="http://www.w3.org/1999/xlink" xlink:title="cercus" id="ABBRID0ERIAG" xlink:type="simple">ce</abbrev> – cercus, S – sternum, T – tergum. Scale bars: 0.3 mm (<bold>15, 16</bold>); 0.1 mm (<bold>17–20</bold>).</p></caption><graphic xmlns:xlink="http://www.w3.org/1999/xlink" xlink:href="zookeys-1061-165-g006.jpg" position="float" orientation="portrait" xlink:type="simple" id="oo_598002.jpg"><uri content-type="original_file" xlink:type="simple">https://binary.pensoft.net/fig/598002</uri></graphic></fig></tp:treatment-sec><tp:treatment-sec sec-type="remarks" id="SECID0E5IAG"><title>Remarks.</title><p><italic><tp:taxon-name><tp:taxon-name-part taxon-name-part-type="genus" reg="Herniosina">Herniosina</tp:taxon-name-part><tp:taxon-name-part taxon-name-part-type="species" reg="calabra">calabra</tp:taxon-name-part></tp:taxon-name></italic> sp. nov. seems to be morphologically intermediate between <italic><tp:taxon-name><tp:taxon-name-part taxon-name-part-type="genus" reg="Herniosina">H.</tp:taxon-name-part><tp:taxon-name-part taxon-name-part-type="species" reg="bequaerti">bequaerti</tp:taxon-name-part></tp:taxon-name></italic> and <italic><tp:taxon-name><tp:taxon-name-part taxon-name-part-type="genus" reg="Herniosina">H.</tp:taxon-name-part><tp:taxon-name-part taxon-name-part-type="species" reg="erymantha">erymantha</tp:taxon-name-part></tp:taxon-name></italic>. Although seemingly more similar to <italic><tp:taxon-name><tp:taxon-name-part taxon-name-part-type="genus" reg="Herniosina">H.</tp:taxon-name-part><tp:taxon-name-part taxon-name-part-type="species" reg="erymantha">erymantha</tp:taxon-name-part></tp:taxon-name></italic> (smaller body size, shorter male T5 and S8, male S5 with deeply forked medial process, anterior process of male cercus long and robust, gonostylus ventrally rounded, not emarginate, spermathecae with conical basal part distally ringed) it is probably most closely related to <italic><tp:taxon-name><tp:taxon-name-part taxon-name-part-type="genus" reg="Herniosina">H.</tp:taxon-name-part><tp:taxon-name-part taxon-name-part-type="species" reg="bequaerti">bequaerti</tp:taxon-name-part></tp:taxon-name></italic>. Sister-species relationship of <italic><tp:taxon-name><tp:taxon-name-part taxon-name-part-type="genus" reg="Herniosina">H.</tp:taxon-name-part><tp:taxon-name-part taxon-name-part-type="species" reg="calabra">calabra</tp:taxon-name-part></tp:taxon-name></italic> and <italic><tp:taxon-name><tp:taxon-name-part taxon-name-part-type="genus" reg="Herniosina">H.</tp:taxon-name-part><tp:taxon-name-part taxon-name-part-type="species" reg="bequaerti">bequaerti</tp:taxon-name-part></tp:taxon-name></italic> seems to be particularly demonstrated by the following putative synapomorphies: very similar construction of the male aedeagal complex, including the short distiphallus (with both lateral lobes and unpaired ventral process short) and surprisingly similarly formed, short and robust postgonite. In the female postabdomen there is also a shared synapomorphy: the modified (posterodorsally more or less incised) lateral part of S10 (cf. Fig. <xref ref-type="fig" rid="F6">19</xref> and Fig. <xref ref-type="fig" rid="F13">42</xref>).</p><p>The new species can be easily separated from all known congeners only by postabdominal characters. The most species-specific are as follows: the long, slender and deeply forked medial process of male S5 (Fig. <xref ref-type="fig" rid="F3">7</xref>); the male S8 with digitiform lobes on both sides of lateral slit (Fig. <xref ref-type="fig" rid="F3">3</xref>); the gonostylus with a posteromedial tooth (Fig. <xref ref-type="fig" rid="F4">10</xref>), the male cercus with anterior (more lateral) lobe with apex bent outwards (Fig. <xref ref-type="fig" rid="F4">9</xref>); the postgonite short and with robust apex (Fig. <xref ref-type="fig" rid="F4">13</xref>); the lateral part of female S10 dark-pigmented and with posterodorsal rectangular incision (Fig. <xref ref-type="fig" rid="F6">19</xref>). Moreover, the combination of female T8 medially narrowly depigmented with short T10 and relatively long slender cerci (see Fig. <xref ref-type="fig" rid="F6">17</xref>) is also very characteristic.</p></tp:treatment-sec><tp:treatment-sec sec-type="biology" id="SECID0EXMAG"><title>Biology.</title><p>The entire type series of <italic><tp:taxon-name><tp:taxon-name-part taxon-name-part-type="genus" reg="Herniosina">H.</tp:taxon-name-part><tp:taxon-name-part taxon-name-part-type="species" reg="calabra">calabra</tp:taxon-name-part></tp:taxon-name></italic> sp. nov. (21 specimens) was collected (aspirated by a pooter) in May under <italic><tp:taxon-name><tp:taxon-name-part taxon-name-part-type="genus" reg="Juncus">Juncus</tp:taxon-name-part></tp:taxon-name></italic> tufts (Fig. <xref ref-type="fig" rid="F7">22</xref>) growing under alder trees surrounding a small creek in a montane meadow (Fig. <xref ref-type="fig" rid="F7">21</xref>). The sphaerocerid community co-occurring with <italic><tp:taxon-name><tp:taxon-name-part taxon-name-part-type="genus" reg="Herniosina">H.</tp:taxon-name-part><tp:taxon-name-part taxon-name-part-type="species" reg="calabra">calabra</tp:taxon-name-part></tp:taxon-name></italic> in and under these tufts of rush (based on collected specimens) proved to be relatively rich and contained the following 15 species: <tp:taxon-name><tp:taxon-name-part taxon-name-part-type="subfamily">Copromyzinae</tp:taxon-name-part></tp:taxon-name>: <italic><tp:taxon-name><tp:taxon-name-part taxon-name-part-type="genus" reg="Lotophila">Lotophila</tp:taxon-name-part><tp:taxon-name-part taxon-name-part-type="species" reg="atra">atra</tp:taxon-name-part></tp:taxon-name></italic> (Meigen, 1830) 2♂3♀, <tp:taxon-name><tp:taxon-name-part taxon-name-part-type="subfamily">Sphaerocerinae</tp:taxon-name-part></tp:taxon-name>: <italic><tp:taxon-name><tp:taxon-name-part taxon-name-part-type="genus" reg="Sphaerocera">Sphaerocera</tp:taxon-name-part><tp:taxon-name-part taxon-name-part-type="species" reg="curvipes">curvipes</tp:taxon-name-part></tp:taxon-name></italic> Latreille, 1805 2♂2♀, <tp:taxon-name><tp:taxon-name-part taxon-name-part-type="subfamily">Limosininae</tp:taxon-name-part></tp:taxon-name>: <italic><tp:taxon-name><tp:taxon-name-part taxon-name-part-type="genus" reg="Gigalimosina">Gigalimosina</tp:taxon-name-part><tp:taxon-name-part taxon-name-part-type="species" reg="flaviceps">flaviceps</tp:taxon-name-part></tp:taxon-name></italic> (Zetterstedt, 1847) 2♂, <italic><tp:taxon-name><tp:taxon-name-part taxon-name-part-type="genus" reg="Limosina">Limosina</tp:taxon-name-part><tp:taxon-name-part taxon-name-part-type="species" reg="silvatica">silvatica</tp:taxon-name-part></tp:taxon-name></italic> (Meigen, 1830) 5♂3♀, <italic><tp:taxon-name><tp:taxon-name-part taxon-name-part-type="genus" reg="Opacifrons">Opacifrons</tp:taxon-name-part><tp:taxon-name-part taxon-name-part-type="species" reg="coxata">coxata</tp:taxon-name-part></tp:taxon-name></italic> (Stenhammar, 1855) 1♀, <italic><tp:taxon-name><tp:taxon-name-part taxon-name-part-type="genus" reg="Pteremis">Pteremis</tp:taxon-name-part><tp:taxon-name-part taxon-name-part-type="species" reg="fenestralis">fenestralis</tp:taxon-name-part></tp:taxon-name></italic> (Fallén, 1820), 4♂4♀, <tp:taxon-name><tp:taxon-name-part taxon-name-part-type="genus" reg="Pullimosina">Pullimosina</tp:taxon-name-part> (<tp:taxon-name-part taxon-name-part-type="subgenus" reg="Pullimosina">Pullimosina</tp:taxon-name-part>) <tp:taxon-name-part taxon-name-part-type="species" reg="heteroneura">heteroneura</tp:taxon-name-part></tp:taxon-name> (Haliday, 1836) 2♀, <tp:taxon-name><tp:taxon-name-part taxon-name-part-type="genus" reg="Pullimosina">P.</tp:taxon-name-part> (<tp:taxon-name-part taxon-name-part-type="subgenus" reg="Pullimosina">P.</tp:taxon-name-part>) <tp:taxon-name-part taxon-name-part-type="species" reg="pullula">pullula</tp:taxon-name-part></tp:taxon-name> (Zetterstedt, 1847) 3♀, <tp:taxon-name><tp:taxon-name-part taxon-name-part-type="genus" reg="Pullimosina">P.</tp:taxon-name-part> (<tp:taxon-name-part taxon-name-part-type="subgenus" reg="Pullimosina">P.</tp:taxon-name-part>) <tp:taxon-name-part taxon-name-part-type="species" reg="vulgesta">vulgesta</tp:taxon-name-part></tp:taxon-name> Roháček, 2001 1♂, <italic><tp:taxon-name><tp:taxon-name-part taxon-name-part-type="genus" reg="Puncticorpus">Puncticorpus</tp:taxon-name-part><tp:taxon-name-part taxon-name-part-type="species" reg="cribratum">cribratum</tp:taxon-name-part></tp:taxon-name></italic> (Villeneuve, 1918) 1♂1♀, <italic><tp:taxon-name><tp:taxon-name-part taxon-name-part-type="genus" reg="Spelobia">Spelobia</tp:taxon-name-part><tp:taxon-name-part taxon-name-part-type="species" reg="clunipes">clunipes</tp:taxon-name-part></tp:taxon-name></italic> (Meigen, 1830) 2♂, <italic><tp:taxon-name><tp:taxon-name-part taxon-name-part-type="genus" reg="Spelobia">S.</tp:taxon-name-part><tp:taxon-name-part taxon-name-part-type="species" reg="palmata">palmata</tp:taxon-name-part></tp:taxon-name></italic> (Richards, 1927) 1♀, <italic><tp:taxon-name><tp:taxon-name-part taxon-name-part-type="genus" reg="Spelobia">S.</tp:taxon-name-part><tp:taxon-name-part taxon-name-part-type="species" reg="talparum">talparum</tp:taxon-name-part></tp:taxon-name></italic> (Richards, 1927) 1♂1♀, <tp:taxon-name><tp:taxon-name-part taxon-name-part-type="genus" reg="Spelobia">S.</tp:taxon-name-part><tp:taxon-name-part taxon-name-part-type="authority">sp.</tp:taxon-name-part><tp:taxon-name-part taxon-name-part-type="uncertainty-rank">cf.</tp:taxon-name-part><tp:taxon-name-part taxon-name-part-type="species" reg="talis">talis</tp:taxon-name-part></tp:taxon-name> Roháček, 1983 1♂ and <italic><tp:taxon-name><tp:taxon-name-part taxon-name-part-type="genus" reg="Terrilimosina">Terrilimosina</tp:taxon-name-part><tp:taxon-name-part taxon-name-part-type="species" reg="schmitzi">schmitzi</tp:taxon-name-part></tp:taxon-name></italic> (Duda, 1918) 1♀. This assemblage included largely saprophagous terricolous species (such as <italic><tp:taxon-name><tp:taxon-name-part taxon-name-part-type="genus" reg="Herniosina">H.</tp:taxon-name-part><tp:taxon-name-part taxon-name-part-type="species" reg="calabra">calabra</tp:taxon-name-part></tp:taxon-name></italic>, <italic><tp:taxon-name><tp:taxon-name-part taxon-name-part-type="genus" reg="Gigalimosina">G.</tp:taxon-name-part><tp:taxon-name-part taxon-name-part-type="species" reg="flaviceps">flaviceps</tp:taxon-name-part></tp:taxon-name></italic>, <italic><tp:taxon-name><tp:taxon-name-part taxon-name-part-type="genus" reg="Limosina">Limosina</tp:taxon-name-part><tp:taxon-name-part taxon-name-part-type="species" reg="silvatica">silvatica</tp:taxon-name-part></tp:taxon-name></italic>, <italic><tp:taxon-name><tp:taxon-name-part taxon-name-part-type="genus" reg="Pteremis">Pteremis</tp:taxon-name-part><tp:taxon-name-part taxon-name-part-type="species" reg="fenestralis">fenestralis</tp:taxon-name-part></tp:taxon-name></italic>, <italic><tp:taxon-name><tp:taxon-name-part taxon-name-part-type="genus" reg="Pullimosina">Pullimosina</tp:taxon-name-part></tp:taxon-name></italic> species, <italic><tp:taxon-name><tp:taxon-name-part taxon-name-part-type="genus" reg="Puncticorpus">Puncticorpus</tp:taxon-name-part><tp:taxon-name-part taxon-name-part-type="species" reg="cribratum">cribratum</tp:taxon-name-part></tp:taxon-name></italic>, <italic><tp:taxon-name><tp:taxon-name-part taxon-name-part-type="genus" reg="Terrilimosina">T.</tp:taxon-name-part><tp:taxon-name-part taxon-name-part-type="species" reg="schmitzi">schmitzi</tp:taxon-name-part></tp:taxon-name></italic>) but also a few microcavernicolous species (<italic><tp:taxon-name><tp:taxon-name-part taxon-name-part-type="genus" reg="Spelobia">Spelobia</tp:taxon-name-part><tp:taxon-name-part taxon-name-part-type="species" reg="talparum">talparum</tp:taxon-name-part></tp:taxon-name></italic>, <tp:taxon-name><tp:taxon-name-part taxon-name-part-type="genus" reg="Spelobia">S.</tp:taxon-name-part><tp:taxon-name-part taxon-name-part-type="authority">sp.</tp:taxon-name-part><tp:taxon-name-part taxon-name-part-type="uncertainty-rank">cf.</tp:taxon-name-part><tp:taxon-name-part taxon-name-part-type="species" reg="talis">talis</tp:taxon-name-part></tp:taxon-name>) and some ubiquitous, predominantly coprophagous, species (<italic><tp:taxon-name><tp:taxon-name-part taxon-name-part-type="genus" reg="Lotophila">Lotophila</tp:taxon-name-part><tp:taxon-name-part taxon-name-part-type="species" reg="atra">atra</tp:taxon-name-part></tp:taxon-name></italic>, <italic><tp:taxon-name><tp:taxon-name-part taxon-name-part-type="genus" reg="Sphaerocera">Sphaerocera</tp:taxon-name-part><tp:taxon-name-part taxon-name-part-type="species" reg="curvipes">curvipes</tp:taxon-name-part></tp:taxon-name></italic>, <italic><tp:taxon-name><tp:taxon-name-part taxon-name-part-type="genus" reg="Spelobia">Spelobia</tp:taxon-name-part><tp:taxon-name-part taxon-name-part-type="species" reg="clunipes">clunipes</tp:taxon-name-part></tp:taxon-name></italic>). The presence of the latter two groups indicates that there could also be some droppings of small mammals in the detritus. This is for the first time that a species of <italic><tp:taxon-name><tp:taxon-name-part taxon-name-part-type="genus" reg="Herniosina">Herniosina</tp:taxon-name-part></tp:taxon-name></italic> has been found under tufts of a graminoid plant. However, rotting leaves of alder were also present under tufts of <italic><tp:taxon-name><tp:taxon-name-part taxon-name-part-type="genus" reg="Juncus">Juncus</tp:taxon-name-part></tp:taxon-name></italic> sp. examined (see Fig. <xref ref-type="fig" rid="F7">22</xref>), which indicate more resemblance to a leaf-litter association as known in most other <italic><tp:taxon-name><tp:taxon-name-part taxon-name-part-type="genus" reg="Herniosina">Herniosina</tp:taxon-name-part></tp:taxon-name></italic> species (cf. <xref ref-type="bibr" rid="B7">Roháček 2016</xref>).</p><fig id="F7" position="float" orientation="portrait"><object-id xmlns:xlink="http://www.w3.org/1999/xlink" content-type="doi" xlink:type="simple">10.3897/zookeys..72235.figures21-22</object-id><object-id xmlns:xlink="http://www.w3.org/1999/xlink" content-type="arpha" xlink:type="simple">5201BB6F-A80A-51A3-89D1-84B9E187637B</object-id><label>Figures 21–22.</label><caption><p>Habitat of <italic><tp:taxon-name><tp:taxon-name-part taxon-name-part-type="genus" reg="Herniosina">Herniosina</tp:taxon-name-part><tp:taxon-name-part taxon-name-part-type="species" reg="calabra">calabra</tp:taxon-name-part></tp:taxon-name></italic> sp. nov. <bold>21</bold> General view of the habitat in Serre Calabresi at Mongiana, alder trees and herbaceous undergrowth surrounding a small creek (25.v.2018) <bold>22</bold><italic><tp:taxon-name><tp:taxon-name-part taxon-name-part-type="genus" reg="Juncus">Juncus</tp:taxon-name-part></tp:taxon-name></italic> tuft, a microhabitat of the species.</p></caption><graphic xmlns:xlink="http://www.w3.org/1999/xlink" xlink:href="zookeys-1061-165-g007.jpg" position="float" orientation="portrait" xlink:type="simple" id="oo_598003.jpg"><uri content-type="original_file" xlink:type="simple">https://binary.pensoft.net/fig/598003</uri></graphic></fig></tp:treatment-sec><tp:treatment-sec sec-type="distribution" id="SECID0EJ1AG"><title>Distribution.</title><p>Hitherto only known from S. Italy (Calabria).</p></tp:treatment-sec><tp:treatment-sec><!--Section generated to contain objects referenced in tp:taxon-treatment.--><fig id="F12" position="float" orientation="portrait"><object-id xmlns:xlink="http://www.w3.org/1999/xlink" content-type="doi" xlink:type="simple">10.3897/zookeys..72235.figures33-41</object-id><object-id xmlns:xlink="http://www.w3.org/1999/xlink" content-type="arpha" xlink:type="simple">F514F3F1-D455-59BA-ADD1-602AFDBF8BE7</object-id><label>Figures 33–41.</label><caption><p><italic><tp:taxon-name><tp:taxon-name-part taxon-name-part-type="genus" reg="Herniosina">Herniosina</tp:taxon-name-part></tp:taxon-name></italic> species, comparison of male characters. <bold>33</bold><italic><tp:taxon-name><tp:taxon-name-part taxon-name-part-type="genus" reg="Herniosina">H.</tp:taxon-name-part><tp:taxon-name-part taxon-name-part-type="species" reg="bequaerti">bequaerti</tp:taxon-name-part></tp:taxon-name></italic>, S5, ventrally, <bold>34</bold> same species, process of S5, laterally <bold>35</bold><italic><tp:taxon-name><tp:taxon-name-part taxon-name-part-type="genus" reg="Herniosina">H.</tp:taxon-name-part><tp:taxon-name-part taxon-name-part-type="species" reg="calabra">calabra</tp:taxon-name-part></tp:taxon-name></italic> sp. nov., S5, ventrally <bold>36</bold> same species, process of S5, laterally <bold>37</bold><italic><tp:taxon-name><tp:taxon-name-part taxon-name-part-type="genus" reg="Herniosina">H.</tp:taxon-name-part><tp:taxon-name-part taxon-name-part-type="species" reg="erymantha">erymantha</tp:taxon-name-part></tp:taxon-name></italic>, S5, ventrally <bold>38</bold> same species, process of S5, laterally <bold>39</bold><italic><tp:taxon-name><tp:taxon-name-part taxon-name-part-type="genus" reg="Herniosina">H.</tp:taxon-name-part><tp:taxon-name-part taxon-name-part-type="species" reg="bequaerti">bequaerti</tp:taxon-name-part></tp:taxon-name></italic>, gonostylus, laterally <bold>40</bold><italic><tp:taxon-name><tp:taxon-name-part taxon-name-part-type="genus" reg="Herniosina">H.</tp:taxon-name-part><tp:taxon-name-part taxon-name-part-type="species" reg="calabra">calabra</tp:taxon-name-part></tp:taxon-name></italic> sp. nov., gonostylus, laterally <bold>41</bold><italic><tp:taxon-name><tp:taxon-name-part taxon-name-part-type="genus" reg="Herniosina">H.</tp:taxon-name-part><tp:taxon-name-part taxon-name-part-type="species" reg="erymantha">erymantha</tp:taxon-name-part></tp:taxon-name></italic>, gonostylus, laterally. All scale bars 0.1 m.</p></caption><graphic xmlns:xlink="http://www.w3.org/1999/xlink" xlink:href="zookeys-1061-165-g012.jpg" position="float" orientation="portrait" xlink:type="simple" id="oo_598008.jpg"><uri content-type="original_file" xlink:type="simple">https://binary.pensoft.net/fig/598008</uri></graphic></fig><fig id="F13" position="float" orientation="portrait"><object-id xmlns:xlink="http://www.w3.org/1999/xlink" content-type="doi" xlink:type="simple">10.3897/zookeys..72235.figures42-44</object-id><object-id xmlns:xlink="http://www.w3.org/1999/xlink" content-type="arpha" xlink:type="simple">920C8B70-C5CC-5D27-B58B-B5C964713F03</object-id><label>Figures 42–44.</label><caption><p><italic><tp:taxon-name><tp:taxon-name-part taxon-name-part-type="genus" reg="Herniosina">Herniosina</tp:taxon-name-part><tp:taxon-name-part taxon-name-part-type="species" reg="bequaerti">bequaerti</tp:taxon-name-part></tp:taxon-name></italic> (Villeneuve, 1917), female (Czech Republic: Bohemia). <bold>42</bold> Apex of postabdomen, laterally <bold>43</bold> ditto, dorsally <bold>44</bold> spermathecae. Scale bars: 0.1 mm (<bold>42, 43</bold>); 0.05 mm (<bold>44</bold>).</p></caption><graphic xmlns:xlink="http://www.w3.org/1999/xlink" xlink:href="zookeys-1061-165-g013.jpg" position="float" orientation="portrait" xlink:type="simple" id="oo_598009.jpg"><uri content-type="original_file" xlink:type="simple">https://binary.pensoft.net/fig/598009</uri></graphic></fig></tp:treatment-sec><ref-list><ref id="B7"><mixed-citation xmlns:xlink="http://www.w3.org/1999/xlink" xlink:type="simple"><person-group><name name-style="western"><surname>Roháček</surname><given-names>J</given-names></name></person-group> (<year>2016</year>) <article-title><italic><tp:taxon-name><tp:taxon-name-part taxon-name-part-type="genus">Herniosina</tp:taxon-name-part></tp:taxon-name></italic> Roháček: revised concept, two new species, new key and atlas of male and female terminalia (<tp:taxon-name><tp:taxon-name-part taxon-name-part-type="order">Diptera</tp:taxon-name-part></tp:taxon-name>, <tp:taxon-name><tp:taxon-name-part taxon-name-part-type="family">Sphaeroceridae</tp:taxon-name-part></tp:taxon-name>).</article-title><source>ZooKeys</source><volume>609</volume>: <fpage>69</fpage>–<lpage>106</lpage>. <ext-link xlink:type="simple" ext-link-type="doi" xlink:href="10.3897/zookeys.609.9459">https://doi.org/10.3897/zookeys.609.9459</ext-link></mixed-citation></ref></ref-list></tp:taxon-treatment>
