# Supplementary material for: The Herniosina story continues in the Mediterranean: H.calabra sp. nov. from Calabria and H.erymantha Roháček, new female from the Peloponnese (Diptera, Sphaeroceridae)
Source: Zookeys. 2021 Oct 11;1061:165–90. doi: 10.3897/zookeys.1061.72235 (PMC8523498; doi:10.3897/zookeys.1061.72235)
Supplement: XML Treatment for Herniosina erymantha [file zookeys.1061.72235-treatment2.xml]

<!DOCTYPE tp:taxon-treatment
  PUBLIC "-//TaxonX//DTD Taxonomic Treatment Publishing DTD v0 20100105//EN" "tax-treatment-NSO.dtd">
<tp:taxon-treatment xmlns:tp="http://www.plazi.org/taxpub"><tp:treatment-meta><kwd-group><label>Taxon classification</label><kwd><named-content xmlns:xlink="http://www.w3.org/1999/xlink" content-type="kingdom">Animalia</named-content></kwd><kwd><named-content xmlns:xlink="http://www.w3.org/1999/xlink" content-type="order">Diptera</named-content></kwd><kwd><named-content xmlns:xlink="http://www.w3.org/1999/xlink" content-type="family">Sphaeroceridae</named-content></kwd></kwd-group><mixed-citation publication-type="journal"><person-group><name><surname>Roháček</surname><given-names>Jindřich</given-names></name></person-group><article-title>The <italic><tp:taxon-name><tp:taxon-name-part taxon-name-part-type="genus" reg="Herniosina">Herniosina</tp:taxon-name-part></tp:taxon-name></italic> story continues in the Mediterranean: <italic><tp:taxon-name><tp:taxon-name-part taxon-name-part-type="genus" reg="Herniosina">H.</tp:taxon-name-part><tp:taxon-name-part taxon-name-part-type="species" reg="calabra">calabra</tp:taxon-name-part></tp:taxon-name></italic> sp. nov. from Calabria and <italic><tp:taxon-name><tp:taxon-name-part taxon-name-part-type="genus" reg="Herniosina">H.</tp:taxon-name-part><tp:taxon-name-part taxon-name-part-type="species" reg="erymantha">erymantha</tp:taxon-name-part></tp:taxon-name></italic> Roháček, new female from the Peloponnese (<tp:taxon-name><tp:taxon-name-part taxon-name-part-type="order">Diptera</tp:taxon-name-part></tp:taxon-name>, <tp:taxon-name><tp:taxon-name-part taxon-name-part-type="family">Sphaeroceridae</tp:taxon-name-part></tp:taxon-name>)</article-title><source>Zookeys</source><day>11</day><month>10</month><year>2021</year><volume>1061</volume><fpage>165</fpage><lpage>190</lpage><pub-id pub-id-type="doi">10.3897/zookeys.1061.72235</pub-id></mixed-citation></tp:treatment-meta><tp:nomenclature><tp:taxon-name>
            <object-id xmlns:xlink="http://www.w3.org/1999/xlink" content-type="arpha" xlink:type="simple">B3CB7CF2-D709-533F-9333-7F22154C66F0</object-id>
            <tp:taxon-name-part taxon-name-part-type="genus" reg="Herniosina">Herniosina</tp:taxon-name-part>
            <tp:taxon-name-part taxon-name-part-type="species" reg="erymantha">erymantha</tp:taxon-name-part>
          </tp:taxon-name><tp:taxon-authority>Roháček, 2016</tp:taxon-authority><xref ref-type="fig" rid="F8">Figs 23</xref><xref ref-type="fig" rid="F9">, 24</xref><xref ref-type="fig" rid="F10">, 25–30</xref><tp:nomenclature-citation-list><tp:nomenclature-citation><tp:taxon-name>
                <tp:taxon-name-part taxon-name-part-type="genus" reg="Herniosina">Herniosina</tp:taxon-name-part>
                <tp:taxon-name-part taxon-name-part-type="species" reg="erymantha">erymantha</tp:taxon-name-part>
              </tp:taxon-name><comment>Roháček, 2016: 80 [male only, phylogenetic notes, illustr.]. Type locality: Greece, Peloponnese, Alepochori 0.5 km SE.</comment></tp:nomenclature-citation></tp:nomenclature-citation-list></tp:nomenclature><tp:treatment-sec sec-type="type material" id="SECID0EL3AG"><title>Type material.</title><p><bold><italic>Holotype</italic></bold> ♂ labelled: ”GREECE: NW Peloponnese: Alepochori 0.5 km SE <named-content xmlns:xlink="http://www.w3.org/1999/xlink" content-type="dwc:verbatimCoordinates" xlink:type="simple"><named-content content-type="geo-json" specific-use="{&#34;type&#34;:&#34;Point&#34;,&#34;coordinates&#34;:[21.802778,37.982500]}" id="NCID0EZ3AG" xlink:type="simple">37°58'57"N,21°48'10"E</named-content></named-content>“, “590 m, 27.5.2015, sifting leaves under <italic><tp:taxon-name><tp:taxon-name-part taxon-name-part-type="genus" reg="Platanus">Platanus</tp:taxon-name-part></tp:taxon-name></italic>, J. Roháček leg.“, “Holotypus ♂ <italic><tp:taxon-name><tp:taxon-name-part taxon-name-part-type="genus" reg="Herniosina">Herniosina</tp:taxon-name-part><tp:taxon-name-part taxon-name-part-type="species" reg="erymantha">erymantha</tp:taxon-name-part></tp:taxon-name></italic> sp. n., J. Roháček det. 2016“ (red label). The specimen is dry-mounted on pinned triangular card, with left wing and abdomen detached, genitalia dissected and all removed parts preserved in glycerine in coalesced plastic tube pinned below the specimen (<abbrev xmlns:xlink="http://www.w3.org/1999/xlink" content-type="institution" xlink:title="Slezské zemské muzeum, Opava, Czech Republic" id="ABBRID0EQ4AG" xlink:type="simple">SMOC</abbrev>).</p></tp:treatment-sec><tp:treatment-sec sec-type="material" id="SECID0EU4AG"><title>Other material examined.</title><p>Greece: SW Peloponnese: Taygetos Mts, Nedousa 0.5 km W, <named-content xmlns:xlink="http://www.w3.org/1999/xlink" content-type="dwc:verbatimCoordinates" xlink:type="simple"><named-content content-type="geo-json" specific-use="{&#34;type&#34;:&#34;Point&#34;,&#34;coordinates&#34;:[22.204722,37.143056]}" id="NCID0E44AG" xlink:type="simple">37°08'35"N, 22°12'17"E</named-content></named-content>, 390 m, sweeping riverside vegetation, 5.x.2017, 2♂ (1♂ <abbrev xmlns:xlink="http://www.w3.org/1999/xlink" xlink:title="Specimens with abdomen removed and terminalia dissected" id="ABBRID0EC5AG" xlink:type="simple">genit. prep.</abbrev>); Taygetos Mts, Artemisia 1 km E, <named-content xmlns:xlink="http://www.w3.org/1999/xlink" content-type="dwc:verbatimCoordinates" xlink:type="simple"><named-content content-type="geo-json" specific-use="{&#34;type&#34;:&#34;Point&#34;,&#34;coordinates&#34;:[22.240833,37.096389]}" id="NCID0EI5AG" xlink:type="simple">37°05'47"N, 22°14'27"E</named-content></named-content>, 655 m, sweeping vegetation along brook, 7.x.2017, 1♂, 9.x.2017, 1♀ (<abbrev xmlns:xlink="http://www.w3.org/1999/xlink" xlink:title="Specimens with abdomen removed and terminalia dissected" id="ABBRID0EN5AG" xlink:type="simple">genit. prep.</abbrev>); Taygetos Mts, Saidona 1.5 km NE, <named-content xmlns:xlink="http://www.w3.org/1999/xlink" content-type="dwc:verbatimCoordinates" xlink:type="simple"><named-content content-type="geo-json" specific-use="{&#34;type&#34;:&#34;Point&#34;,&#34;coordinates&#34;:[22.299722,36.887778]}" id="NCID0ET5AG" xlink:type="simple">36°53'16"N,22°17'59"E</named-content></named-content>, 820 m, sweeping vegetation along brook, 8.x.2017, 1♂ (<abbrev xmlns:xlink="http://www.w3.org/1999/xlink" xlink:title="Specimens with abdomen removed and terminalia dissected" id="ABBRID0EY5AG" xlink:type="simple">genit. prep.</abbrev>), all J. Roháček leg. (<abbrev xmlns:xlink="http://www.w3.org/1999/xlink" content-type="institution" xlink:title="Slezské zemské muzeum, Opava, Czech Republic" id="ABBRID0E25AG" xlink:type="simple">SMOC</abbrev>).</p></tp:treatment-sec><tp:treatment-sec sec-type="description" id="SECID0E65AG"><title>Supplementary description.</title><p><bold>Male</bold> (Fig. <xref ref-type="fig" rid="F8">23</xref>). Total body length 1.79–2.46 mm. <bold><italic>Head</italic>.</bold> Cephalic chaetotaxy: 3 or 4 relatively short <abbrev xmlns:xlink="http://www.w3.org/1999/xlink" xlink:title="interfrontal (seta)" id="ABBRID0EP6AG" xlink:type="simple">ifr</abbrev>, subequal in length or the middle pair longer. Gena high, usually reddish-brown only anteriorly, sometimes on most of genal surface. Third antennal segment with ciliation on apex as long as longest cilia on arista.</p><fig id="F8" position="float" orientation="portrait"><object-id xmlns:xlink="http://www.w3.org/1999/xlink" content-type="doi" xlink:type="simple">10.3897/zookeys..72235.figure23</object-id><object-id xmlns:xlink="http://www.w3.org/1999/xlink" content-type="arpha" xlink:type="simple">E2B763D9-0412-5560-81FE-F3C684A93F36</object-id><label>Figure 23.</label><caption><p><italic><tp:taxon-name><tp:taxon-name-part taxon-name-part-type="genus" reg="Herniosina">Herniosina</tp:taxon-name-part><tp:taxon-name-part taxon-name-part-type="species" reg="erymantha">erymantha</tp:taxon-name-part></tp:taxon-name></italic> Roháček, 2016, male laterally (Greece: Peloponnese). Body length ~ 2.4 mm.</p></caption><graphic xmlns:xlink="http://www.w3.org/1999/xlink" xlink:href="zookeys-1061-165-g008.jpg" position="float" orientation="portrait" xlink:type="simple" id="oo_598004.jpg"><uri content-type="original_file" xlink:type="simple">https://binary.pensoft.net/fig/598004</uri></graphic></fig><p><bold><italic>Thorax</italic>.</bold> Scutellum relatively large and long (1.5 ~ as wide as long), rounded triangular, with dense fine microsculpture on flat dorsal surface. Thoracic chaetotaxy: 1 or 2 <abbrev xmlns:xlink="http://www.w3.org/1999/xlink" xlink:title="sternopleural (= katepisternal) (seta)" id="ABBRID0ESABG" xlink:type="simple">stpl</abbrev>, posterior long, anterior reduced to microseta or absent.</p><p><bold><italic>Legs</italic>.</bold> f<sub>2</sub> with a long row of 6–8 curved but relatively short ventral setae in basal half to two-thirds. t<sub>2</sub> : mt<sub>2</sub> = 1.83–1.90.</p><p><bold><italic>Wing</italic>.</bold> Discal cell (<abbrev xmlns:xlink="http://www.w3.org/1999/xlink" xlink:title="discal medial cell" id="ABBRID0EKBBG" xlink:type="simple">dm</abbrev>) variable, relatively short to medium long, distally usually less tapered than in most relatives, with small process of M beyond <abbrev xmlns:xlink="http://www.w3.org/1999/xlink" xlink:title="discal medial-cubital (= posterior, tp) cross-vein" id="ABBRID0EOBBG" xlink:type="simple">dm-cu</abbrev> being continued by a venal fold; posterior outer corner of <abbrev xmlns:xlink="http://www.w3.org/1999/xlink" xlink:title="discal medial cell" id="ABBRID0ESBBG" xlink:type="simple">dm</abbrev> obtuse-angled to rounded, sometimes with small remnant of CuA<sub>1</sub>. Wing measurements: length 1.87–2.38 mm, width 0.77–1.01 mm, C-index = 0.88–1.09, rm\<abbrev xmlns:xlink="http://www.w3.org/1999/xlink" xlink:title="discal medial-cubital (= posterior, tp) cross-vein" id="ABBRID0EYBBG" xlink:type="simple">dm-cu</abbrev> : <abbrev xmlns:xlink="http://www.w3.org/1999/xlink" xlink:title="discal medial-cubital (= posterior, tp) cross-vein" id="ABBRID0E3BBG" xlink:type="simple">dm-cu</abbrev> = 2.62–3.15.</p><p><bold><italic>Abdomen</italic>.
            </bold> Male S5 (Fig. <xref ref-type="fig" rid="F12">37</xref>) with medial forked process in lateral view knob-like, distinctly shorter but much more robust (Fig. <xref ref-type="fig" rid="F12">38</xref>) than that of <italic><tp:taxon-name><tp:taxon-name-part taxon-name-part-type="genus" reg="Herniosina">H.</tp:taxon-name-part><tp:taxon-name-part taxon-name-part-type="species" reg="calabra">calabra</tp:taxon-name-part></tp:taxon-name></italic> (Fig. <xref ref-type="fig" rid="F12">36</xref>).</p><p><bold><italic>Genitalia</italic>.
            </bold> Epandrium besides a group of longer and stronger setae laterally and lateroventrally usually also with 1 longer dorsolateral seta which can sometimes be reduced (as is in the holotype, see <xref ref-type="bibr" rid="B7">Roháček 2016</xref>: figs 20, 21). Gonostylus (Fig. <xref ref-type="fig" rid="F12">41</xref>) with posterodorsal corner broadly rounded, never tooth-like and projecting.</p><p><bold>Female</bold> (Fig. <xref ref-type="fig" rid="F9">24</xref>). Similar to male unless mentioned otherwise. Total body length 2.06–2.52 mm. f<sub>2</sub> ventrally without thicker curved setae, simply setose including 1 long fine basal seta; also t<sub>2</sub> ventrally finely setulose but with 1 long <abbrev xmlns:xlink="http://www.w3.org/1999/xlink" xlink:title="ventroapical seta on t2" id="ABBRID0EZDBG" xlink:type="simple">va</abbrev> seta and anteroapical seta longer than in male (Fig. <xref ref-type="fig" rid="F10">25</xref>) and longer than in female <italic><tp:taxon-name><tp:taxon-name-part taxon-name-part-type="genus" reg="Centaurea">C.</tp:taxon-name-part><tp:taxon-name-part taxon-name-part-type="species" reg="calabra">calabra</tp:taxon-name-part></tp:taxon-name></italic>; setae on dorsal surface of t<sub>2</sub> (Fig. <xref ref-type="fig" rid="F10">26</xref>) also longer than in male, particularly as regards distal posterodorsal seta. t<sub>2</sub> : mt<sub>2</sub> = 1.71–1.80. Wing measurements: length 1.91–2.34 mm, width 0.83–0.99 mm, C-index = 0.94–1.07, rm\<abbrev xmlns:xlink="http://www.w3.org/1999/xlink" xlink:title="discal medial-cubital (= posterior, tp) cross-vein" id="ABBRID0EWEBG" xlink:type="simple">dm-cu</abbrev> : <abbrev xmlns:xlink="http://www.w3.org/1999/xlink" xlink:title="discal medial-cubital (= posterior, tp) cross-vein" id="ABBRID0E1EBG" xlink:type="simple">dm-cu</abbrev> = 2.92–3.46. Preabdominal terga shorter, more transverse and becoming narrower posteriorly, similarly setose as in male. T1+2 widest and longest, covered by sparse but distinct microtomentum apart from posterior marginal stripe; T3–T5 subequal in length, strongly shining because T3 and T4 are glabrous and T5 has microtomentum reduced. Preabdominal sterna unmodified, simple, sparsely and shortly setose and distinctly brownish grey microtomentose, hence less shining than in male. S1+2 smallest, less transverse than S3–S5, darker pigmented only in posterior two-thirds (one fourth to half); S3 and S4 becoming slightly wider posteriorly (S4 largest) and both slightly trapezoidal (wider posteriorly); S5 transversely suboblong, somewhat narrower and shorter than S4; all these sclerites dark brown.</p><fig id="F9" position="float" orientation="portrait"><object-id xmlns:xlink="http://www.w3.org/1999/xlink" content-type="doi" xlink:type="simple">10.3897/zookeys..72235.figure24</object-id><object-id xmlns:xlink="http://www.w3.org/1999/xlink" content-type="arpha" xlink:type="simple">9F7BF3CB-AB7C-5975-AA81-980015A944BF</object-id><label>Figure 24.</label><caption><p><italic><tp:taxon-name><tp:taxon-name-part taxon-name-part-type="genus" reg="Herniosina">Herniosina</tp:taxon-name-part><tp:taxon-name-part taxon-name-part-type="species" reg="erymantha">erymantha</tp:taxon-name-part></tp:taxon-name></italic> Roháček, 2016, female laterally, with a mite on thoracic pleuron (Greece: Peloponnese). Body length ~ 2.2 mm.</p></caption><graphic xmlns:xlink="http://www.w3.org/1999/xlink" xlink:href="zookeys-1061-165-g009.jpg" position="float" orientation="portrait" xlink:type="simple" id="oo_598005.jpg"><uri content-type="original_file" xlink:type="simple">https://binary.pensoft.net/fig/598005</uri></graphic></fig><p><bold><italic>Postabdomen</italic></bold> (Figs <xref ref-type="fig" rid="F10">27–29</xref>) telescopically retractable but broader than in <italic><tp:taxon-name><tp:taxon-name-part taxon-name-part-type="genus" reg="Herniosina">H.</tp:taxon-name-part><tp:taxon-name-part taxon-name-part-type="species" reg="bequaerti">bequaerti</tp:taxon-name-part></tp:taxon-name></italic> or <italic><tp:taxon-name><tp:taxon-name-part taxon-name-part-type="genus" reg="Herniosina">H.</tp:taxon-name-part><tp:taxon-name-part taxon-name-part-type="species" reg="calabra">calabra</tp:taxon-name-part></tp:taxon-name></italic>, particularly as regards 7<sup>th</sup> and 8<sup>th</sup> segments when compared with width of 5<sup>th</sup> abdominal segment. T6 wide and short, transversely oblong, with pale-pigmented posterior marginal stripe (Fig. <xref ref-type="fig" rid="F10">27</xref>), sparsely setose at posterior and lateral margin, with 1 long seta in each posterior corner; T7 only slightly narrower than T6 (Fig. <xref ref-type="fig" rid="F10">27</xref>) but reaching farther onto lateral side (Fig. <xref ref-type="fig" rid="F10">29</xref>), sparsely setose only at posterior margin and with very narrowly unpigmented posterior margin. T8 shorter and narrower than T7, all dark-pigmented or only narrowly paler at posterior margin medially (Fig. <xref ref-type="fig" rid="F10">27</xref>). T10 shortly pentagonal, rounded laterally, less transverse than that of <italic><tp:taxon-name><tp:taxon-name-part taxon-name-part-type="genus" reg="Herniosina">H.</tp:taxon-name-part><tp:taxon-name-part taxon-name-part-type="species" reg="calabra">calabra</tp:taxon-name-part></tp:taxon-name></italic> but shorter than that of <italic><tp:taxon-name><tp:taxon-name-part taxon-name-part-type="genus" reg="Herniosina">H.</tp:taxon-name-part><tp:taxon-name-part taxon-name-part-type="species" reg="bequaerti">bequaerti</tp:taxon-name-part></tp:taxon-name></italic>, pale-pigmented only anteriorly and laterally, and dorsally with a pair of long setae, a few fine setulae and entirely covered by micropubescence (Fig. <xref ref-type="fig" rid="F10">27</xref>). S6 wider, more transverse and more densely setulose than S7, dark-pigmented except for posterior margin (Fig. <xref ref-type="fig" rid="F10">28</xref>), with 4 or 6 long posterior setae. S7 also dark but with narrowly unpigmented anterior margin (Fig. <xref ref-type="fig" rid="F10">28</xref>) and with 4 long (those in medial pair close to each other) setae in addition to sparse short setae in posterior half. S8 (Figs <xref ref-type="fig" rid="F10">28</xref>, <xref ref-type="fig" rid="F10">29</xref>) small, narrower than that of <italic><tp:taxon-name><tp:taxon-name-part taxon-name-part-type="genus" reg="Herniosina">H.</tp:taxon-name-part><tp:taxon-name-part taxon-name-part-type="species" reg="calabra">calabra</tp:taxon-name-part></tp:taxon-name></italic>, having posterior half tapered, with several fine setae (4 longer) and distinctive micropubescence, particularly anteromedially. S10 reduced to short, V-shaped, micropubescent and setose sclerite being medially depigmented to interrupted (Fig. <xref ref-type="fig" rid="F10">28</xref>), with lateral pigmented parts simple (Fig. <xref ref-type="fig" rid="F10">29</xref>) in contrast to those of <italic><tp:taxon-name><tp:taxon-name-part taxon-name-part-type="genus" reg="Herniosina">H.</tp:taxon-name-part><tp:taxon-name-part taxon-name-part-type="species" reg="calabra">calabra</tp:taxon-name-part></tp:taxon-name></italic>. Spermathecae 2+1 (Fig. <xref ref-type="fig" rid="F10">30</xref>) blackish brown, elongate pyriform, most resembling those of <italic><tp:taxon-name><tp:taxon-name-part taxon-name-part-type="genus" reg="Herniosina">H.</tp:taxon-name-part><tp:taxon-name-part taxon-name-part-type="species" reg="calabra">calabra</tp:taxon-name-part></tp:taxon-name></italic> but with basal conical parts narrower. Cerci (Figs <xref ref-type="fig" rid="F10">27–29</xref>) markedly different from those of both <italic><tp:taxon-name><tp:taxon-name-part taxon-name-part-type="genus" reg="Herniosina">H.</tp:taxon-name-part><tp:taxon-name-part taxon-name-part-type="species" reg="calabra">calabra</tp:taxon-name-part></tp:taxon-name></italic> and <italic><tp:taxon-name><tp:taxon-name-part taxon-name-part-type="genus" reg="Herniosina">H.</tp:taxon-name-part><tp:taxon-name-part taxon-name-part-type="species" reg="bequaerti">bequaerti</tp:taxon-name-part></tp:taxon-name></italic>, unusually short and robust (more so than in <italic><tp:taxon-name><tp:taxon-name-part taxon-name-part-type="genus" reg="Herniosina">H.</tp:taxon-name-part><tp:taxon-name-part taxon-name-part-type="species" reg="hamata">hamata</tp:taxon-name-part></tp:taxon-name></italic> Roháček, 2016), apically conical and dorsoventrally somewhat flattened, each with 1 dorsal preapical and 1 apical seta long sinuate and 1 ventral preapical seta curved (apart form a number of shorter setae), and with dense micropubescence.</p><fig id="F10" position="float" orientation="portrait"><object-id xmlns:xlink="http://www.w3.org/1999/xlink" content-type="doi" xlink:type="simple">10.3897/zookeys..72235.figures25-30</object-id><object-id xmlns:xlink="http://www.w3.org/1999/xlink" content-type="arpha" xlink:type="simple">AD181FE5-3307-53D6-BC4E-31C43D68FD68</object-id><label>Figures 25–30.</label><caption><p><italic><tp:taxon-name><tp:taxon-name-part taxon-name-part-type="genus" reg="Herniosina">Herniosina</tp:taxon-name-part><tp:taxon-name-part taxon-name-part-type="species" reg="erymantha">erymantha</tp:taxon-name-part></tp:taxon-name></italic> Roháček, 2016, female (Greece: Peloponnese). <bold>25</bold> Mid tibia, anteriorly <bold>26</bold> Ditto, dorsally <bold>27</bold> postabdomen, dorsally <bold>28</bold> ditto, ventrally, <bold>29</bold> ditto, laterally, <bold>30</bold> spermathecae. Scale bars: 0.3 mm (<bold>25, 26</bold>); 0.1 mm (<bold>27–30</bold>).</p></caption><graphic xmlns:xlink="http://www.w3.org/1999/xlink" xlink:href="zookeys-1061-165-g010.jpg" position="float" orientation="portrait" xlink:type="simple" id="oo_598006.jpg"><uri content-type="original_file" xlink:type="simple">https://binary.pensoft.net/fig/598006</uri></graphic></fig></tp:treatment-sec><tp:treatment-sec sec-type="remarks" id="SECID0ERMBG"><title>Remarks.</title><p><italic><tp:taxon-name><tp:taxon-name-part taxon-name-part-type="genus" reg="Herniosina">Herniosina</tp:taxon-name-part><tp:taxon-name-part taxon-name-part-type="species" reg="erymantha">erymantha</tp:taxon-name-part></tp:taxon-name></italic> sp. nov. has only been known from the male holotype (<xref ref-type="bibr" rid="B7">Roháček 2016</xref>). A series of specimens recorded here enabled the description of the male to be supplemented and to add the first description of the female. As mentioned above (see Remarks under <italic><tp:taxon-name><tp:taxon-name-part taxon-name-part-type="genus" reg="Herniosina">H.</tp:taxon-name-part><tp:taxon-name-part taxon-name-part-type="species" reg="calabra">calabra</tp:taxon-name-part></tp:taxon-name></italic>), <italic><tp:taxon-name><tp:taxon-name-part taxon-name-part-type="genus" reg="Herniosina">H.</tp:taxon-name-part><tp:taxon-name-part taxon-name-part-type="species" reg="erymantha">erymantha</tp:taxon-name-part></tp:taxon-name></italic> seems to be most closely allied to the sister-pair <italic><tp:taxon-name><tp:taxon-name-part taxon-name-part-type="genus" reg="Herniosina">H.</tp:taxon-name-part><tp:taxon-name-part taxon-name-part-type="species" reg="bequaerti">bequaerti</tp:taxon-name-part></tp:taxon-name></italic> – <italic><tp:taxon-name><tp:taxon-name-part taxon-name-part-type="genus" reg="Herniosina">H.</tp:taxon-name-part><tp:taxon-name-part taxon-name-part-type="species" reg="calabra">calabra</tp:taxon-name-part></tp:taxon-name></italic>. This relationship can now also be confirmed by the female postabdominal characters, including the similar formation of female S8 and, particularly, by the medially depigmented (to almost interrupted) S10 (cf. Fig. <xref ref-type="fig" rid="F10">28</xref>).</p><p>On the other hand, female <italic><tp:taxon-name><tp:taxon-name-part taxon-name-part-type="genus" reg="Herniosina">H.</tp:taxon-name-part><tp:taxon-name-part taxon-name-part-type="species" reg="erymantha">erymantha</tp:taxon-name-part></tp:taxon-name></italic> can be easily distinguished from females of both its relatives (and also from all other congeners) by the unusually robust cerci (Fig. <xref ref-type="fig" rid="F10">27</xref>) and the detailed shape of S8 and S10 (Fig. <xref ref-type="fig" rid="F10">28</xref>).</p></tp:treatment-sec><tp:treatment-sec sec-type="biology" id="SECID0ELPBG"><title>Biology.</title><p>Almost all newly obtained specimens of <italic><tp:taxon-name><tp:taxon-name-part taxon-name-part-type="genus" reg="Herniosina">H.</tp:taxon-name-part><tp:taxon-name-part taxon-name-part-type="species" reg="erymantha">erymantha</tp:taxon-name-part></tp:taxon-name></italic> were swept from above decaying leaf-litter and sparse vegetation under <italic><tp:taxon-name><tp:taxon-name-part taxon-name-part-type="genus" reg="Platanus">Platanus</tp:taxon-name-part></tp:taxon-name></italic> trees in valleys of montane brooks in the Taygetos Mts (Figs <xref ref-type="fig" rid="F11">31</xref>, <xref ref-type="fig" rid="F11">32</xref>), usually mostly in humid places (shores of brooks, springs). Because the holotype was sifted from dead leaves of <italic><tp:taxon-name><tp:taxon-name-part taxon-name-part-type="genus" reg="Platanus">Platanus</tp:taxon-name-part></tp:taxon-name></italic> in a similar montane habitat in the Erimanthos Mts (see <xref ref-type="bibr" rid="B7">Roháček 2016</xref>) it is very probable that its larvae develop in this microhabitat. Adults are now known to occur in May (<xref ref-type="bibr" rid="B7">Roháček 2016</xref>) and October (present data).</p><fig id="F11" position="float" orientation="portrait"><object-id xmlns:xlink="http://www.w3.org/1999/xlink" content-type="doi" xlink:type="simple">10.3897/zookeys..72235.figures31-32</object-id><object-id xmlns:xlink="http://www.w3.org/1999/xlink" content-type="arpha" xlink:type="simple">7829043A-BDCE-5A7E-8B3A-AE8AC4937168</object-id><label>Figures 31–32.</label><caption><p>Habitat of <italic><tp:taxon-name><tp:taxon-name-part taxon-name-part-type="genus" reg="Herniosina">Herniosina</tp:taxon-name-part><tp:taxon-name-part taxon-name-part-type="species" reg="erymantha">erymantha</tp:taxon-name-part></tp:taxon-name></italic> Roháček, 2016. <bold>31</bold> valley of montane brook surrounded by <italic><tp:taxon-name><tp:taxon-name-part taxon-name-part-type="genus" reg="Platanus">Platanus</tp:taxon-name-part></tp:taxon-name></italic> trees near Nedousa village in Taygetos Mts (Greece: Peloponnese) (5.x.2017) <bold>32</bold><italic><tp:taxon-name><tp:taxon-name-part taxon-name-part-type="genus" reg="Platanus">Platanus</tp:taxon-name-part></tp:taxon-name></italic> growth near brook near Artemisia village in Taygetos Mts with the Czech dipterists J. Starý (on left) and M. Vála (on right) in foreground (9.x.2017).</p></caption><graphic xmlns:xlink="http://www.w3.org/1999/xlink" xlink:href="zookeys-1061-165-g011.jpg" position="float" orientation="portrait" xlink:type="simple" id="oo_598007.jpg"><uri content-type="original_file" xlink:type="simple">https://binary.pensoft.net/fig/598007</uri></graphic></fig></tp:treatment-sec><tp:treatment-sec sec-type="distribution" id="SECID0EESBG"><title>Distribution.</title><p>Hitherto only known from Greece: Peloponnese.</p></tp:treatment-sec><tp:treatment-sec><!--Section generated to contain objects referenced in tp:taxon-treatment.--><fig id="F12" position="float" orientation="portrait"><object-id xmlns:xlink="http://www.w3.org/1999/xlink" content-type="doi" xlink:type="simple">10.3897/zookeys..72235.figures33-41</object-id><object-id xmlns:xlink="http://www.w3.org/1999/xlink" content-type="arpha" xlink:type="simple">F514F3F1-D455-59BA-ADD1-602AFDBF8BE7</object-id><label>Figures 33–41.</label><caption><p><italic><tp:taxon-name><tp:taxon-name-part taxon-name-part-type="genus" reg="Herniosina">Herniosina</tp:taxon-name-part></tp:taxon-name></italic> species, comparison of male characters. <bold>33</bold><italic><tp:taxon-name><tp:taxon-name-part taxon-name-part-type="genus" reg="Herniosina">H.</tp:taxon-name-part><tp:taxon-name-part taxon-name-part-type="species" reg="bequaerti">bequaerti</tp:taxon-name-part></tp:taxon-name></italic>, S5, ventrally, <bold>34</bold> same species, process of S5, laterally <bold>35</bold><italic><tp:taxon-name><tp:taxon-name-part taxon-name-part-type="genus" reg="Herniosina">H.</tp:taxon-name-part><tp:taxon-name-part taxon-name-part-type="species" reg="calabra">calabra</tp:taxon-name-part></tp:taxon-name></italic> sp. nov., S5, ventrally <bold>36</bold> same species, process of S5, laterally <bold>37</bold><italic><tp:taxon-name><tp:taxon-name-part taxon-name-part-type="genus" reg="Herniosina">H.</tp:taxon-name-part><tp:taxon-name-part taxon-name-part-type="species" reg="erymantha">erymantha</tp:taxon-name-part></tp:taxon-name></italic>, S5, ventrally <bold>38</bold> same species, process of S5, laterally <bold>39</bold><italic><tp:taxon-name><tp:taxon-name-part taxon-name-part-type="genus" reg="Herniosina">H.</tp:taxon-name-part><tp:taxon-name-part taxon-name-part-type="species" reg="bequaerti">bequaerti</tp:taxon-name-part></tp:taxon-name></italic>, gonostylus, laterally <bold>40</bold><italic><tp:taxon-name><tp:taxon-name-part taxon-name-part-type="genus" reg="Herniosina">H.</tp:taxon-name-part><tp:taxon-name-part taxon-name-part-type="species" reg="calabra">calabra</tp:taxon-name-part></tp:taxon-name></italic> sp. nov., gonostylus, laterally <bold>41</bold><italic><tp:taxon-name><tp:taxon-name-part taxon-name-part-type="genus" reg="Herniosina">H.</tp:taxon-name-part><tp:taxon-name-part taxon-name-part-type="species" reg="erymantha">erymantha</tp:taxon-name-part></tp:taxon-name></italic>, gonostylus, laterally. All scale bars 0.1 m.</p></caption><graphic xmlns:xlink="http://www.w3.org/1999/xlink" xlink:href="zookeys-1061-165-g012.jpg" position="float" orientation="portrait" xlink:type="simple" id="oo_598008.jpg"><uri content-type="original_file" xlink:type="simple">https://binary.pensoft.net/fig/598008</uri></graphic></fig></tp:treatment-sec><ref-list><ref id="B7"><mixed-citation xmlns:xlink="http://www.w3.org/1999/xlink" xlink:type="simple"><person-group><name name-style="western"><surname>Roháček</surname><given-names>J</given-names></name></person-group> (<year>2016</year>) <article-title><italic><tp:taxon-name><tp:taxon-name-part taxon-name-part-type="genus">Herniosina</tp:taxon-name-part></tp:taxon-name></italic> Roháček: revised concept, two new species, new key and atlas of male and female terminalia (<tp:taxon-name><tp:taxon-name-part taxon-name-part-type="order">Diptera</tp:taxon-name-part></tp:taxon-name>, <tp:taxon-name><tp:taxon-name-part taxon-name-part-type="family">Sphaeroceridae</tp:taxon-name-part></tp:taxon-name>).</article-title><source>ZooKeys</source><volume>609</volume>: <fpage>69</fpage>–<lpage>106</lpage>. <ext-link xlink:type="simple" ext-link-type="doi" xlink:href="10.3897/zookeys.609.9459">https://doi.org/10.3897/zookeys.609.9459</ext-link></mixed-citation></ref></ref-list></tp:taxon-treatment>
